# Supplementary material for: Tris(3-methyl­anilinium) penta­chlorido­anti­monate(III) chloride
Source: Acta Crystallogr Sect E Struct Rep Online. 2011 Nov 23;67(Pt 12):m1812. doi: 10.1107/S1600536811049087 (PMC3238716; doi:10.1107/S1600536811049087)
Supplement: Supplementary file 1 [file e-67-m1812-sup1.cif]

##############################################################################
#                                                                            #
# This CIF contains the data in a paper accepted for publication in          #
# Acta Crystallographica Section E. It conforms to the requirements of       #
# Notes for Authors for Acta Crystallographica Section E, and has been       #
# peer reviewed under the auspices of the IUCr Commission on Journals.       #
#                                                                            #
# Full details of the Crystallographic Information File format               #
# are given in the paper "The Crystallographic Information File (CIF):       #
# a New Standard Archive File for Crystallography" by S. R. Hall, F. H.      #
# Allen and I. D. Brown [Acta Cryst. (1991), A47, 655-685].                  #
#                                                                            #
# The current version of the core CIF dictionary is obtainable from          #
# ftp://ftp.iucr.org/pub/cif_core.dic.                                       #
#                                                                            #
# Software is freely available for graphical display of the structure(s)     #
# in this CIF. For information consult the CIF software page                 #
# http://www.iucr.org/resources/cif/software.                                #
#                                                                            #
# This file may be used for bona fide research purposes within the           #
# scientific community so long as proper attribution is given to the journal # 
# article from which it was obtained.                                        #
#                                                                            #
##############################################################################
data_I
_audit_creation_method     SHELXL-97
_chemical_name_systematic
;
Tris(3-methylanilinium) pentachloridoantimonate(III) chloride
;
_chemical_name_common     ?
_chemical_formula_moiety     '3(C7 H10 N +), Cl5 Sb 2-, Cl -'
_chemical_formula_sum     'C21 H30 Cl6 N3 Sb'
_chemical_formula_iupac     '(C7 H10 N)3 [Sb Cl5] Cl'
_chemical_formula_weight     658.93
_chemical_melting_point     ?
_symmetry_cell_setting     monoclinic
_symmetry_space_group_name_H-M     'P 21/c'
_symmetry_space_group_name_Hall     '-P 2ybc'
loop_
    _symmetry_equiv_pos_as_xyz
    'x, y, z'
    '-x, y+1/2, -z+1/2'
    '-x, -y, -z'
    'x, -y-1/2, z-1/2'
_cell_length_a     17.171(3)
_cell_length_b     9.4065(19)
_cell_length_c     20.958(8)
_cell_angle_alpha     90.00
_cell_angle_beta     122.36(2)
_cell_angle_gamma     90.00
_cell_volume     2859.4(13)
_cell_formula_units_Z     4
_cell_measurement_reflns_used     5029
_cell_measurement_theta_min     3.07
_cell_measurement_theta_max     27.58
_cell_measurement_temperature     293(2)
_exptl_crystal_description     block
_exptl_crystal_colour     colorless
_exptl_crystal_size_max     0.36
_exptl_crystal_size_mid     0.32
_exptl_crystal_size_min     0.28
_exptl_crystal_density_diffrn     1.531
_exptl_crystal_density_meas     ?
_exptl_crystal_density_method     'not measured'
_exptl_crystal_F_000     1320
_exptl_absorpt_coefficient_mu     1.540
_exptl_absorpt_correction_type     multi-scan
_exptl_absorpt_process_details     '(CrystalClear; Rigaku, 2005)'
_exptl_absorpt_correction_T_min     0.566
_exptl_absorpt_correction_T_max     0.640
_exptl_special_details
;
;
_diffrn_ambient_temperature     293(2)
_diffrn_radiation_type     MoK\a
_diffrn_radiation_wavelength     0.71073
_diffrn_radiation_source     'fine-focus sealed tube'
_diffrn_radiation_monochromator     graphite
_diffrn_measurement_device_type     'Rigaku SCXmini'
_diffrn_measurement_method     'CCD_Profile_fitting'
_diffrn_detector_area_resol_mean     ?
_diffrn_reflns_number     23714
_diffrn_reflns_av_R_equivalents     0.0613
_diffrn_reflns_av_sigmaI/netI     0.0446
_diffrn_reflns_theta_min     3.12
_diffrn_reflns_theta_max     25.00
_diffrn_reflns_theta_full     25.00
_diffrn_measured_fraction_theta_max     0.998
_diffrn_measured_fraction_theta_full     0.998
_diffrn_reflns_limit_h_min     -20
_diffrn_reflns_limit_h_max     20
_diffrn_reflns_limit_k_min     -11
_diffrn_reflns_limit_k_max     11
_diffrn_reflns_limit_l_min     -24
_diffrn_reflns_limit_l_max     24
_diffrn_standards_number     ?
_diffrn_standards_interval_count     ?
_diffrn_standards_interval_time     ?
_diffrn_standards_decay_%     ?
_refine_special_details
;
 Refinement of F^2^ against ALL reflections.  The weighted R-factor wR and
 goodness of fit S are based on F^2^, conventional R-factors R are based
 on F, with F set to zero for negative F^2^. The threshold expression of
 F^2^ > 2sigma(F^2^) is used only for calculating R-factors(gt) etc. and is
 not relevant to the choice of reflections for refinement.  R-factors based
 on F^2^ are statistically about twice as large as those based on F, and R-
 factors based on ALL data will be even larger.
;
_reflns_number_total     5029
_reflns_number_gt     3776
_reflns_threshold_expression     I>2sigma(I)
_refine_ls_structure_factor_coef     Fsqd
_refine_ls_matrix_type     full
_refine_ls_R_factor_all     0.0684
_refine_ls_R_factor_gt     0.0451
_refine_ls_wR_factor_gt     0.0794
_refine_ls_wR_factor_ref     0.0854
_refine_ls_goodness_of_fit_ref     1.066
_refine_ls_restrained_S_all     1.066
_refine_ls_number_reflns     5029
_refine_ls_number_parameters     286
_refine_ls_number_restraints     0
_refine_ls_hydrogen_treatment     constr
_refine_ls_weighting_scheme     calc
_refine_ls_weighting_details
         'calc w=1/[\s^2^(Fo^2^)+(0.0238P)^2^+3.2828P] where P=(Fo^2^+2Fc^2^)/3'
_atom_sites_solution_hydrogens     geom
_atom_sites_solution_primary     direct
_atom_sites_solution_secondary     difmap
_refine_ls_shift/su_max     0.001
_refine_ls_shift/su_mean     0.000
_refine_diff_density_max     0.445
_refine_diff_density_min     -0.572
_refine_ls_extinction_method     none
_refine_ls_extinction_coef     ?
loop_
    _atom_type_symbol
    _atom_type_description
    _atom_type_scat_dispersion_real
    _atom_type_scat_dispersion_imag
    _atom_type_scat_source
    'C' 'C' 0.0033 0.0016
                         'International Tables Vol C Tables 4.2.6.8 and 6.1.1.4'
    'H' 'H' 0.0000 0.0000
                         'International Tables Vol C Tables 4.2.6.8 and 6.1.1.4'
    'Cl' 'Cl' 0.1484 0.1585
                         'International Tables Vol C Tables 4.2.6.8 and 6.1.1.4'
    'N' 'N' 0.0061 0.0033
                         'International Tables Vol C Tables 4.2.6.8 and 6.1.1.4'
    'O' 'O' 0.0106 0.0060
                         'International Tables Vol C Tables 4.2.6.8 and 6.1.1.4'
    'Sb' 'Sb' -0.5866 1.5461
                         'International Tables Vol C Tables 4.2.6.8 and 6.1.1.4'
_computing_data_collection     'CrystalClear (Rigaku, 2005)'
_computing_cell_refinement     'CrystalClear (Rigaku, 2005)'
_computing_data_reduction     'CrystalClear (Rigaku, 2005)'
_computing_structure_solution     'SHELXTL (Sheldrick, 2008)'
_computing_structure_refinement     'SHELXTL (Sheldrick, 2008)'
_computing_molecular_graphics     'SHELXTL (Sheldrick, 2008)'
_computing_publication_material     'SHELXTL (Sheldrick, 2008)'
loop_
    _atom_site_type_symbol
    _atom_site_label
    _atom_site_fract_x
    _atom_site_fract_y
    _atom_site_fract_z
    _atom_site_U_iso_or_equiv
    _atom_site_adp_type
    _atom_site_calc_flag
    _atom_site_refinement_flags
    _atom_site_occupancy
    _atom_site_symmetry_multiplicity
    _atom_site_disorder_assembly
    _atom_site_disorder_group
    C C1 0.5562(4) 0.3197(7) 0.3106(4) 0.109(2) Uani d . 1 1 . .
    H H1A 0.5571 0.4166 0.2967 0.164 Uiso calc R 1 1 . .
    H H1B 0.5821 0.3142 0.3640 0.164 Uiso calc R 1 1 . .
    H H1C 0.4937 0.2861 0.2842 0.164 Uiso calc R 1 1 . .
    C C6 0.7590(3) 0.1338(5) 0.3223(3) 0.0463(11) Uani d . 1 1 . .
    N N1 0.8598(2) 0.1246(4) 0.3760(2) 0.0598(11) Uani d . 1 1 . .
    H H1D 0.8881 0.1332 0.3510 0.090 Uiso calc R 1 1 . .
    H H1E 0.8739 0.0409 0.3994 0.090 Uiso calc R 1 1 . .
    H H1F 0.8781 0.1941 0.4099 0.090 Uiso calc R 1 1 . .
    C C3 0.5726(3) 0.1547(5) 0.2232(3) 0.0597(14) Uani d . 1 1 . .
    H H3 0.5093 0.1608 0.1890 0.072 Uiso calc R 1 1 . .
    C C7 0.7080(3) 0.2161(5) 0.3400(3) 0.0564(13) Uani d . 1 1 . .
    H H7 0.7370 0.2646 0.3858 0.068 Uiso calc R 1 1 . .
    C C5 0.7193(3) 0.0606(5) 0.2556(3) 0.0544(13) Uani d . 1 1 . .
    H H5 0.7547 0.0049 0.2439 0.065 Uiso calc R 1 1 . .
    C C2 0.6120(3) 0.2288(5) 0.2900(3) 0.0574(14) Uani d . 1 1 . .
    C C4 0.6246(4) 0.0718(6) 0.2059(3) 0.0645(15) Uani d . 1 1 . .
    H H4 0.5961 0.0225 0.1604 0.077 Uiso calc R 1 1 . .
    C C15 0.6589(5) 0.6670(8) 0.1612(4) 0.109(2) Uani d . 1 1 . .
    H H15A 0.5931 0.6597 0.1358 0.163 Uiso calc R 1 1 . .
    H H15B 0.6833 0.7087 0.2101 0.163 Uiso calc R 1 1 . .
    H H15C 0.6848 0.5740 0.1668 0.163 Uiso calc R 1 1 . .
    N N3 0.8982(3) 0.8778(5) 0.1259(3) 0.0741(13) Uani d . 1 1 . .
    H H3A 0.9256 0.9322 0.1670 0.111 Uiso calc R 1 1 . .
    H H3B 0.9028 0.9188 0.0898 0.111 Uiso calc R 1 1 . .
    H H3C 0.9254 0.7931 0.1368 0.111 Uiso calc R 1 1 . .
    C C18 0.7989(4) 0.8600(6) 0.0991(3) 0.0604(14) Uani d . 1 1 . .
    C C16 0.6829(4) 0.7576(6) 0.1162(3) 0.0653(16) Uani d . 1 1 . .
    C C17 0.7770(4) 0.7709(6) 0.1383(3) 0.0669(15) Uani d . 1 1 . .
    H H17 0.8228 0.7192 0.1791 0.080 Uiso calc R 1 1 . .
    C C19 0.7337(4) 0.9369(6) 0.0383(3) 0.0748(17) Uani d . 1 1 . .
    H H19 0.7509 0.9967 0.0126 0.090 Uiso calc R 1 1 . .
    C C20 0.6404(5) 0.9249(7) 0.0149(4) 0.091(2) Uani d . 1 1 . .
    H H20 0.5948 0.9753 -0.0265 0.109 Uiso calc R 1 1 . .
    C C21 0.6195(4) 0.8376(7) 0.0548(4) 0.0789(18) Uani d . 1 1 . .
    H H21 0.5579 0.8309 0.0398 0.095 Uiso calc R 1 1 . .
    C C8 0.6102(4) 0.5583(6) -0.0837(3) 0.092(2) Uani d . 1 1 . .
    H H8A 0.5445 0.5476 -0.1093 0.139 Uiso calc R 1 1 . .
    H H8B 0.6301 0.5295 -0.1166 0.139 Uiso calc R 1 1 . .
    H H8C 0.6265 0.6560 -0.0696 0.139 Uiso calc R 1 1 . .
    C C13 0.7928(3) 0.3667(5) 0.0939(3) 0.0463(11) Uani d . 1 1 . .
    N N2 0.8939(2) 0.3478(4) 0.1373(2) 0.0596(11) Uani d . 1 1 . .
    H H2A 0.9108 0.2925 0.1771 0.089 Uiso calc R 1 1 . .
    H H2B 0.9212 0.4321 0.1529 0.089 Uiso calc R 1 1 . .
    H H2C 0.9107 0.3073 0.1080 0.089 Uiso calc R 1 1 . .
    C C10 0.6068(4) 0.3990(6) 0.0117(4) 0.0782(17) Uani d . 1 1 . .
    H H10 0.5429 0.4085 -0.0154 0.094 Uiso calc R 1 1 . .
    C C12 0.7431(4) 0.3015(6) 0.1186(3) 0.0657(15) Uani d . 1 1 . .
    H H12 0.7718 0.2477 0.1626 0.079 Uiso calc R 1 1 . .
    C C9 0.6563(4) 0.4669(5) -0.0139(3) 0.0589(14) Uani d . 1 1 . .
    C C14 0.7512(4) 0.4478(5) 0.0293(3) 0.0538(13) Uani d . 1 1 . .
    H H14 0.7875 0.4909 0.0141 0.065 Uiso calc R 1 1 . .
    C C11 0.6489(4) 0.3181(7) 0.0760(4) 0.0848(19) Uani d . 1 1 . .
    H H11 0.6131 0.2734 0.0911 0.102 Uiso calc R 1 1 . .
    Sb Sb1 0.89514(2) 0.62601(3) 0.415711(17) 0.04348(11) Uani d . 1 1 . .
    Cl Cl3 0.88469(9) 0.44094(13) 0.32367(8) 0.0642(4) Uani d . 1 1 . .
    Cl Cl4 0.72983(9) 0.63871(17) 0.35705(8) 0.0752(4) Uani d . 1 1 . .
    Cl Cl5 0.89748(9) 0.80416(12) 0.33449(7) 0.0545(3) Uani d . 1 1 . .
    Cl Cl6 0.91678(9) 0.85259(14) 0.50888(7) 0.0625(4) Uani d . 1 1 . .
    Cl Cl1 0.96680(9) 0.10773(12) 0.26801(7) 0.0559(3) Uani d . 1 1 . .
    Cl Cl2 1.10143(8) 0.63935(13) 0.48357(7) 0.0537(3) Uani d . 1 1 . .
loop_
    _atom_site_aniso_label
    _atom_site_aniso_U_11
    _atom_site_aniso_U_22
    _atom_site_aniso_U_33
    _atom_site_aniso_U_12
    _atom_site_aniso_U_13
    _atom_site_aniso_U_23
    C1 0.082(5) 0.112(6) 0.139(7) 0.027(4) 0.063(5) -0.020(5)
    C6 0.035(2) 0.035(2) 0.057(3) 0.002(2) 0.017(2) 0.006(2)
    N1 0.046(2) 0.044(2) 0.070(3) -0.002(2) 0.019(2) -0.007(2)
    C3 0.042(3) 0.054(3) 0.068(4) 0.002(3) 0.019(3) 0.013(3)
    C7 0.052(3) 0.050(3) 0.058(3) -0.004(2) 0.023(3) -0.016(3)
    C5 0.054(3) 0.048(3) 0.056(3) 0.008(2) 0.026(3) -0.006(3)
    C2 0.048(3) 0.049(3) 0.081(4) 0.006(2) 0.038(3) 0.002(3)
    C4 0.056(4) 0.064(3) 0.051(3) 0.002(3) 0.014(3) -0.009(3)
    C15 0.105(6) 0.131(7) 0.092(5) -0.017(5) 0.054(5) 0.001(5)
    N3 0.060(3) 0.077(3) 0.091(3) -0.003(3) 0.044(3) -0.005(3)
    C18 0.059(3) 0.063(3) 0.074(4) -0.014(3) 0.045(3) -0.023(3)
    C16 0.077(4) 0.073(4) 0.067(4) -0.029(3) 0.053(4) -0.028(3)
    C17 0.075(4) 0.068(4) 0.064(4) -0.005(3) 0.041(3) -0.023(3)
    C19 0.061(4) 0.076(4) 0.089(5) -0.003(3) 0.041(4) 0.000(4)
    C20 0.073(5) 0.098(5) 0.105(5) -0.008(4) 0.050(4) 0.005(4)
    C21 0.057(4) 0.099(5) 0.077(5) -0.013(4) 0.033(4) -0.025(4)
    C8 0.100(5) 0.077(4) 0.083(5) 0.019(4) 0.036(4) 0.017(4)
    C13 0.039(3) 0.039(3) 0.054(3) -0.006(2) 0.021(2) -0.011(2)
    N2 0.049(3) 0.052(3) 0.071(3) -0.004(2) 0.028(2) -0.009(2)
    C10 0.048(3) 0.083(4) 0.086(5) 0.006(3) 0.025(3) 0.005(4)
    C12 0.065(4) 0.072(4) 0.061(4) -0.003(3) 0.034(3) 0.011(3)
    C9 0.063(4) 0.045(3) 0.058(3) 0.006(3) 0.025(3) 0.001(3)
    C14 0.062(4) 0.040(3) 0.065(4) -0.010(2) 0.038(3) -0.003(3)
    C11 0.056(4) 0.106(5) 0.107(5) -0.003(3) 0.054(4) 0.025(4)
    Sb1 0.04486(19) 0.03558(17) 0.0501(2) 0.00541(15) 0.02546(15) 0.00729(15)
    Cl3 0.0684(9) 0.0456(7) 0.0781(10) -0.0013(6) 0.0388(8) -0.0083(7)
    Cl4 0.0484(8) 0.0886(11) 0.0848(10) 0.0051(8) 0.0331(8) 0.0039(9)
    Cl5 0.0633(8) 0.0436(7) 0.0570(8) 0.0114(6) 0.0325(7) 0.0160(6)
    Cl6 0.0567(8) 0.0648(9) 0.0676(9) 0.0076(7) 0.0343(7) -0.0057(7)
    Cl1 0.0608(8) 0.0441(7) 0.0609(8) 0.0055(6) 0.0312(7) 0.0050(6)
    Cl2 0.0490(7) 0.0505(7) 0.0526(7) 0.0027(6) 0.0212(6) 0.0055(6)
_geom_special_details
;
 All esds (except the esd in the dihedral angle between two l.s. planes)
 are estimated using the full covariance matrix.  The cell esds are taken
 into account individually in the estimation of esds in distances, angles
 and torsion angles; correlations between esds in cell parameters are only
 used when they are defined by crystal symmetry.  An approximate (isotropic)
 treatment of cell esds is used for estimating esds involving l.s. planes.
;
loop_
    _geom_bond_atom_site_label_1
    _geom_bond_atom_site_label_2
    _geom_bond_site_symmetry_2
    _geom_bond_distance
    _geom_bond_publ_flag
    C1 C2 . 1.510(7) ?
    C1 H1A . 0.9600 ?
    C1 H1B . 0.9600 ?
    C1 H1C . 0.9600 ?
    C6 C7 . 1.360(6) ?
    C6 C5 . 1.369(6) ?
    C6 N1 . 1.478(5) ?
    N1 H1D . 0.8900 ?
    N1 H1E . 0.8900 ?
    N1 H1F . 0.8900 ?
    C3 C4 . 1.373(7) ?
    C3 C2 . 1.375(7) ?
    C3 H3 . 0.9300 ?
    C7 C2 . 1.408(7) ?
    C7 H7 . 0.9300 ?
    C5 C4 . 1.388(6) ?
    C5 H5 . 0.9300 ?
    C4 H4 . 0.9300 ?
    C15 C16 . 1.484(8) ?
    C15 H15A . 0.9600 ?
    C15 H15B . 0.9600 ?
    C15 H15C . 0.9600 ?
    N3 C18 . 1.492(6) ?
    N3 H3A . 0.8900 ?
    N3 H3B . 0.8900 ?
    N3 H3C . 0.8900 ?
    C18 C17 . 1.360(7) ?
    C18 C19 . 1.369(7) ?
    C16 C21 . 1.381(8) ?
    C16 C17 . 1.428(7) ?
    C17 H17 . 0.9300 ?
    C19 C20 . 1.406(8) ?
    C19 H19 . 0.9300 ?
    C20 C21 . 1.350(8) ?
    C20 H20 . 0.9300 ?
    C21 H21 . 0.9300 ?
    C8 C9 . 1.504(7) ?
    C8 H8A . 0.9600 ?
    C8 H8B . 0.9600 ?
    C8 H8C . 0.9600 ?
    C13 C12 . 1.357(6) ?
    C13 C14 . 1.375(6) ?
    C13 N2 . 1.478(5) ?
    N2 H2A . 0.8900 ?
    N2 H2B . 0.8900 ?
    N2 H2C . 0.8900 ?
    C10 C11 . 1.368(8) ?
    C10 C9 . 1.382(7) ?
    C10 H10 . 0.9300 ?
    C12 C11 . 1.376(7) ?
    C12 H12 . 0.9300 ?
    C9 C14 . 1.390(7) ?
    C14 H14 . 0.9300 ?
    C11 H11 . 0.9300 ?
    Sb1 Cl2 . 3.0319(14) y
    Sb1 Cl3 . 2.5325(14) y
    Sb1 Cl4 . 2.4182(15) y
    Sb1 Cl5 . 2.4043(13) y
    Sb1 Cl6 . 2.7779(14) y
loop_
    _geom_angle_atom_site_label_1
    _geom_angle_atom_site_label_2
    _geom_angle_atom_site_label_3
    _geom_angle_site_symmetry_1
    _geom_angle_site_symmetry_3
    _geom_angle
    _geom_angle_publ_flag
    C2 C1 H1A . . 109.5 ?
    C2 C1 H1B . . 109.5 ?
    H1A C1 H1B . . 109.5 ?
    C2 C1 H1C . . 109.5 ?
    H1A C1 H1C . . 109.5 ?
    H1B C1 H1C . . 109.5 ?
    C7 C6 C5 . . 121.5(4) ?
    C7 C6 N1 . . 119.3(4) ?
    C5 C6 N1 . . 119.2(4) ?
    C6 N1 H1D . . 109.5 ?
    C6 N1 H1E . . 109.5 ?
    H1D N1 H1E . . 109.5 ?
    C6 N1 H1F . . 109.5 ?
    H1D N1 H1F . . 109.5 ?
    H1E N1 H1F . . 109.5 ?
    C4 C3 C2 . . 121.4(5) ?
    C4 C3 H3 . . 119.3 ?
    C2 C3 H3 . . 119.3 ?
    C6 C7 C2 . . 120.9(5) ?
    C6 C7 H7 . . 119.5 ?
    C2 C7 H7 . . 119.5 ?
    C6 C5 C4 . . 118.2(5) ?
    C6 C5 H5 . . 120.9 ?
    C4 C5 H5 . . 120.9 ?
    C3 C2 C7 . . 117.2(5) ?
    C3 C2 C1 . . 122.4(5) ?
    C7 C2 C1 . . 120.4(5) ?
    C3 C4 C5 . . 120.7(5) ?
    C3 C4 H4 . . 119.6 ?
    C5 C4 H4 . . 119.6 ?
    C16 C15 H15A . . 109.5 ?
    C16 C15 H15B . . 109.5 ?
    H15A C15 H15B . . 109.5 ?
    C16 C15 H15C . . 109.5 ?
    H15A C15 H15C . . 109.5 ?
    H15B C15 H15C . . 109.5 ?
    C18 N3 H3A . . 109.5 ?
    C18 N3 H3B . . 109.5 ?
    H3A N3 H3B . . 109.5 ?
    C18 N3 H3C . . 109.5 ?
    H3A N3 H3C . . 109.5 ?
    H3B N3 H3C . . 109.5 ?
    C17 C18 C19 . . 122.3(5) ?
    C17 C18 N3 . . 118.2(5) ?
    C19 C18 N3 . . 119.4(5) ?
    C21 C16 C17 . . 116.5(5) ?
    C21 C16 C15 . . 123.8(6) ?
    C17 C16 C15 . . 119.6(6) ?
    C18 C17 C16 . . 119.2(6) ?
    C18 C17 H17 . . 120.4 ?
    C16 C17 H17 . . 120.4 ?
    C18 C19 C20 . . 119.6(6) ?
    C18 C19 H19 . . 120.2 ?
    C20 C19 H19 . . 120.2 ?
    C21 C20 C19 . . 117.6(6) ?
    C21 C20 H20 . . 121.2 ?
    C19 C20 H20 . . 121.2 ?
    C20 C21 C16 . . 124.7(6) ?
    C20 C21 H21 . . 117.6 ?
    C16 C21 H21 . . 117.6 ?
    C9 C8 H8A . . 109.5 ?
    C9 C8 H8B . . 109.5 ?
    H8A C8 H8B . . 109.5 ?
    C9 C8 H8C . . 109.5 ?
    H8A C8 H8C . . 109.5 ?
    H8B C8 H8C . . 109.5 ?
    C12 C13 C14 . . 121.7(5) ?
    C12 C13 N2 . . 118.8(5) ?
    C14 C13 N2 . . 119.5(4) ?
    C13 N2 H2A . . 109.5 ?
    C13 N2 H2B . . 109.5 ?
    H2A N2 H2B . . 109.5 ?
    C13 N2 H2C . . 109.5 ?
    H2A N2 H2C . . 109.5 ?
    H2B N2 H2C . . 109.5 ?
    C11 C10 C9 . . 121.9(5) ?
    C11 C10 H10 . . 119.1 ?
    C9 C10 H10 . . 119.1 ?
    C13 C12 C11 . . 117.5(5) ?
    C13 C12 H12 . . 121.3 ?
    C11 C12 H12 . . 121.3 ?
    C10 C9 C14 . . 116.0(5) ?
    C10 C9 C8 . . 121.9(5) ?
    C14 C9 C8 . . 122.0(5) ?
    C13 C14 C9 . . 121.5(5) ?
    C13 C14 H14 . . 119.3 ?
    C9 C14 H14 . . 119.3 ?
    C10 C11 C12 . . 121.4(5) ?
    C10 C11 H11 . . 119.3 ?
    C12 C11 H11 . . 119.3 ?
    Cl5 Sb1 Cl4 . . 93.76(5) ?
    Cl5 Sb1 Cl3 . . 87.77(5) ?
    Cl4 Sb1 Cl3 . . 93.52(5) ?
    Cl5 Sb1 Cl6 . . 85.20(5) ?
    Cl4 Sb1 Cl6 . . 89.91(5) ?
    Cl3 Sb1 Cl6 . . 172.36(4) ?
    Cl5 Sb1 Cl2 . . 81.10(4) ?
    Cl4 Sb1 Cl2 . . 174.39(4) ?
    Cl3 Sb1 Cl2 . . 88.54(4) ?
    Cl6 Sb1 Cl2 . . 87.44(4) ?
loop_
    _geom_torsion_atom_site_label_1
    _geom_torsion_atom_site_label_2
    _geom_torsion_atom_site_label_3
    _geom_torsion_atom_site_label_4
    _geom_torsion_site_symmetry_1
    _geom_torsion_site_symmetry_2
    _geom_torsion_site_symmetry_3
    _geom_torsion_site_symmetry_4
    _geom_torsion
    _geom_torsion_publ_flag
    C5 C6 C7 C2 . . . . 0.0(8) ?
    N1 C6 C7 C2 . . . . 179.3(4) ?
    C7 C6 C5 C4 . . . . -0.3(7) ?
    N1 C6 C5 C4 . . . . -179.6(4) ?
    C4 C3 C2 C7 . . . . -0.1(8) ?
    C4 C3 C2 C1 . . . . -179.5(5) ?
    C6 C7 C2 C3 . . . . 0.2(7) ?
    C6 C7 C2 C1 . . . . 179.5(5) ?
    C2 C3 C4 C5 . . . . -0.2(8) ?
    C6 C5 C4 C3 . . . . 0.3(8) ?
    C19 C18 C17 C16 . . . . -0.7(8) ?
    N3 C18 C17 C16 . . . . 176.8(4) ?
    C21 C16 C17 C18 . . . . 0.3(7) ?
    C15 C16 C17 C18 . . . . -176.6(5) ?
    C17 C18 C19 C20 . . . . 0.2(9) ?
    N3 C18 C19 C20 . . . . -177.3(5) ?
    C18 C19 C20 C21 . . . . 0.7(9) ?
    C19 C20 C21 C16 . . . . -1.0(10) ?
    C17 C16 C21 C20 . . . . 0.5(9) ?
    C15 C16 C21 C20 . . . . 177.3(6) ?
    C14 C13 C12 C11 . . . . 0.7(8) ?
    N2 C13 C12 C11 . . . . -178.4(5) ?
    C11 C10 C9 C14 . . . . 0.1(9) ?
    C11 C10 C9 C8 . . . . -178.7(6) ?
    C12 C13 C14 C9 . . . . -0.1(7) ?
    N2 C13 C14 C9 . . . . 179.1(4) ?
    C10 C9 C14 C13 . . . . -0.4(7) ?
    C8 C9 C14 C13 . . . . 178.5(5) ?
    C9 C10 C11 C12 . . . . 0.6(10) ?
    C13 C12 C11 C10 . . . . -1.0(9) ?
loop_
    _geom_hbond_atom_site_label_D
    _geom_hbond_atom_site_label_H
    _geom_hbond_atom_site_label_A
    _geom_hbond_site_symmetry_A
    _geom_hbond_distance_DH
    _geom_hbond_distance_HA
    _geom_hbond_distance_DA
    _geom_hbond_angle_DHA
    N1 H1D Cl1 . 0.89 2.72 3.602(4) 169
    N1 H1E Cl6 1_545 0.89 2.67 3.513(4) 158
    N1 H1F Cl2 3_766 0.89 2.59 3.455(4) 163
    N2 H2A Cl1 . 0.89 2.37 3.240(4) 166
    N2 H2B Cl1 2_755 0.89 2.40 3.249(4) 160
    N2 H2C Cl2 2_745 0.89 2.41 3.238(4) 155
    N3 H3A Cl1 1_565 0.89 2.47 3.344(5) 167
    N3 H3B Cl2 2_755 0.89 2.56 3.366(5) 151
    N3 H3C Cl1 2_755 0.89 2.55 3.355(5) 151
data_global
_journal_date_recd_electronic     2011-11-16
_journal_date_accepted     2011-11-17
_journal_name_full     'Acta Crystallographica, Section E'
_journal_year     2011
_journal_volume     67
_journal_issue     12
_journal_page_first     m1812
_journal_page_last     m1812
_journal_paper_category     QM
_journal_coeditor_code     XU5391
_publ_contact_author_name     'Ming-Liang Liu'
_publ_contact_author_address
;
College of Chemistry and Chemical Engineering
Southeast University
Nanjing 211189
People's Republic of China
;
_publ_contact_author_email     jgsdxlml@163.com
_publ_contact_author_fax     ?
_publ_contact_author_phone     ?
_publ_section_title
;
Tris(3-methylanilinium) pentachloridoantimonate(III) chloride
;
loop_
    _publ_author_name
    _publ_author_address
    'Liu, Ming-Liang'
;
College of Chemistry and Chemical Engineering,
Southeast University,
Nanjing 211189,
People's Republic of China
;
