# Supplementary material for: Tris(3-methyl­anilinium) penta­chlorido­anti­monate(III) chloride
Source: Acta Crystallogr Sect E Struct Rep Online. 2011 Nov 23;67(Pt 12):m1812. doi: 10.1107/S1600536811049087 (PMC3238716; doi:10.1107/S1600536811049087)
Supplement: Supplementary file 2 [file e-67-m1812-Isup2.hkl]

# 
# h,k,l, Fc-squared, Fo-squared, sigma(Fo-squared) and status flag 
# 
data_I
_shelx_title ' 1 in P2(1)/n                New: P21/c' 
_shelx_refln_list_code          4 
_shelx_F_calc_maximum      445.93 
_exptl_crystal_F_000      1320.00 
_reflns_d_resolution_high  0.8409 
 
loop_ 
 _symmetry_equiv_pos_as_xyz 
 'x, y, z' 
 '-x, y+1/2, -z+1/2' 
 '-x, -y, -z' 
 'x, -y-1/2, z-1/2' 
 
_cell_length_a    17.1710 
_cell_length_b     9.4065 
_cell_length_c    20.9580 
_cell_angle_alpha  90.000 
_cell_angle_beta  122.360 
_cell_angle_gamma  90.000 
 
_shelx_F_squared_multiplier     1.000 
 
loop_ 
 _refln_index_h 
 _refln_index_k 
 _refln_index_l 
 _refln_F_squared_calc 
 _refln_F_squared_meas 
 _refln_F_squared_sigma 
 _refln_observed_status 
   3   0   0       25.19      150.49     16.46 o 
   4   0   0    98599.16    97542.06   1138.41 o 
   5   0   0    92345.41    90816.72   1186.06 o 
   6   0   0    89149.84    92324.80   1330.06 o 
   7   0   0     1580.52     1751.15     71.69 o 
   8   0   0    24318.53    25074.95    490.47 o 
   9   0   0    18883.92    19333.87    422.11 o 
  10   0   0    17599.31    17403.30    417.43 o 
  11   0   0    10225.15    10300.21    341.76 o 
  12   0   0      168.45      249.15    161.59 o 
  13   0   0     5760.84     5498.12    253.01 o 
  14   0   0     5559.35     4886.91    294.21 o 
  15   0   0     2823.26     2797.48    213.98 o 
  16   0   0     1207.01     1100.44    160.97 o 
  17   0   0      175.13      260.46    104.03 o 
   2   1   0    20531.12    22198.61    159.73 o 
   3   1   0     4100.48     4133.72     44.84 o 
   4   1   0    13394.65    13343.61    132.61 o 
   5   1   0      652.00      771.80     28.85 o 
   6   1   0     5265.28     5378.33     84.56 o 
   7   1   0     8992.00     8526.93    130.35 o 
   8   1   0    10606.62    10675.78    164.72 o 
   9   1   0     4196.49     4118.92     96.07 o 
  10   1   0      829.65      871.25     65.53 o 
  11   1   0      605.12      583.87     43.67 o 
  12   1   0     2245.86     2115.01    118.40 o 
  13   1   0     1175.03     1330.56     97.46 o 
  14   1   0       22.22       23.48     38.79 o 
  15   1   0        2.14       70.53     63.63 o 
  16   1   0       40.51       66.17     76.61 o 
  17   1   0      335.39      261.78     86.95 o 
   0   2   0     6084.78     6111.97     62.91 o 
   1   2   0       92.07      157.73      9.67 o 
   2   2   0       53.47      159.14     16.45 o 
   3   2   0      218.69      237.85     13.50 o 
   4   2   0       79.76       86.94     17.83 o 
   5   2   0     1445.87     1543.64     33.64 o 
   6   2   0      950.97      884.98     58.92 o 
   7   2   0      347.22      378.44     28.20 o 
   8   2   0      526.63      470.80     29.09 o 
   9   2   0      317.16      272.60     26.97 o 
  10   2   0      713.94      648.14     41.21 o 
  11   2   0      312.62      317.35     47.20 o 
  12   2   0      183.68      333.89     75.71 o 
  13   2   0      106.38       79.50     41.57 o 
  14   2   0        3.92       16.55     48.82 o 
  15   2   0       79.08       63.71     45.72 o 
  16   2   0       37.79       33.94     52.57 o 
   1   3   0       31.39       67.67     33.01 o 
   2   3   0       59.46      135.24     19.31 o 
   3   3   0      308.14      258.21     15.96 o 
   4   3   0      684.39      700.91     25.30 o 
   5   3   0       17.95       37.71     26.38 o 
   6   3   0     2703.61     2799.30     56.25 o 
   7   3   0     4462.32     4138.90     98.02 o 
   8   3   0     1376.17     1337.24     46.34 o 
   9   3   0     1501.29     1406.07     51.24 o 
  10   3   0     1784.08     1672.54    117.86 o 
  11   3   0       37.20       63.25     43.17 o 
  12   3   0      871.47      895.38     72.24 o 
  13   3   0      164.47      184.61     52.61 o 
  14   3   0        0.35        0.00     44.58 o 
  15   3   0        1.46       35.92     43.46 o 
  16   3   0       19.65        0.00     42.92 o 
   0   4   0    96153.55    95281.66   1223.47 o 
   1   4   0    45970.79    46343.12    447.85 o 
   2   4   0     5812.90     5521.60     86.55 o 
   3   4   0     3916.74     4104.17     66.75 o 
   4   4   0    15627.79    15390.38    195.90 o 
   5   4   0    21132.55    20791.68    266.58 o 
   6   4   0    18009.59    17356.39    239.60 o 
   7   4   0      372.25      438.49     46.08 o 
   8   4   0     3273.16     3355.12     79.72 o 
   9   4   0     5957.79     5662.99    132.80 o 
  10   4   0     6115.05     6075.74    182.58 o 
  11   4   0     3578.88     3471.94    128.88 o 
  12   4   0        0.94       16.24     40.63 o 
  13   4   0     2187.64     2269.44    127.40 o 
  14   4   0     1869.83     1742.47    119.77 o 
  15   4   0     1328.57     1393.38    119.78 o 
  16   4   0      683.84      672.37     98.43 o 
   1   5   0     7554.51     7628.45    110.90 o 
   2   5   0     6968.17     7129.76    121.09 o 
   3   5   0     5263.02     5251.02     89.99 o 
   4   5   0     6367.75     6513.75    112.64 o 
   5   5   0       13.17       57.93     41.12 o 
   6   5   0     3509.50     3754.54     88.04 o 
   7   5   0     7539.23     7612.02    150.07 o 
   8   5   0     2123.21     2100.19     69.98 o 
   9   5   0      528.55      514.74     73.12 o 
  10   5   0      753.62      879.58     73.91 o 
  11   5   0      840.61     1020.94     79.33 o 
  12   5   0     1512.51     1447.75     96.33 o 
  13   5   0      430.84      416.02     69.73 o 
  14   5   0        0.50      144.80     81.24 o 
  15   5   0       30.73        5.56     42.42 o 
   0   6   0      382.50      403.54     66.66 o 
   1   6   0      250.80      297.96     25.02 o 
   2   6   0       44.97      109.02     37.63 o 
   3   6   0      593.56      606.77     33.64 o 
   4   6   0      358.55      368.98     31.60 o 
   5   6   0     1199.18     1229.88     51.60 o 
   6   6   0     1364.95     1366.50     65.43 o 
   7   6   0      393.08      411.15     39.62 o 
   8   6   0      211.98      265.40     34.30 o 
   9   6   0      377.58      343.52     49.36 o 
  10   6   0      248.15      271.34     88.70 o 
  11   6   0      975.73      760.63     77.13 o 
  12   6   0      813.62      955.06    115.69 o 
  13   6   0        0.34        0.00     48.87 o 
  14   6   0       17.56      112.03     94.48 o 
   1   7   0     1348.95     1332.86     49.13 o 
   2   7   0     1263.09     1168.88     48.86 o 
   3   7   0      337.39      379.50     45.87 o 
   4   7   0      144.71      212.38     49.36 o 
   5   7   0      544.26      558.35     43.86 o 
   6   7   0     3729.69     3524.22    101.70 o 
   7   7   0     2043.33     1994.84     78.28 o 
   8   7   0     1761.54     1725.68     72.43 o 
   9   7   0      147.34      166.93     44.81 o 
  10   7   0      171.79      221.97     64.14 o 
  11   7   0      143.17      230.70     62.16 o 
  12   7   0      589.01      509.65     76.51 o 
  13   7   0       24.82        0.00     61.97 o 
   0   8   0     5608.32     5318.44    169.29 o 
   1   8   0     4589.39     4041.35    113.90 o 
   2   8   0      361.17      406.81     49.35 o 
   3   8   0      433.36      383.11     54.42 o 
   4   8   0      974.09      994.62    127.46 o 
   5   8   0     1838.64     1745.91     87.36 o 
   6   8   0     1135.24     1108.34     76.13 o 
   7   8   0       88.42       88.48     39.69 o 
   8   8   0      118.68      130.43     47.82 o 
   9   8   0     1205.10     1094.76    118.40 o 
  10   8   0     1302.07     1171.98    124.14 o 
  11   8   0      133.04       73.57     58.64 o 
  12   8   0        0.30        0.00     60.30 o 
   1   9   0      301.82      394.71     71.16 o 
   2   9   0      465.01      524.83     86.06 o 
   3   9   0      388.69      599.20     71.68 o 
   4   9   0      511.55      522.61     63.43 o 
   5   9   0       87.11      226.55     56.33 o 
   6   9   0      188.76      249.39     57.97 o 
   7   9   0      244.33      381.85     96.10 o 
   8   9   0       56.57       91.49     55.85 o 
   9   9   0      116.29      215.48     97.78 o 
  10   9   0       59.72      286.71     87.98 o 
   0  10   0      534.64      477.36    155.96 o 
   1  10   0        2.89       15.41     48.11 o 
   2  10   0      141.49      144.95     61.78 o 
   3  10   0       86.94       10.96     52.18 o 
   4  10   0      132.48      128.27     77.97 o 
   5  10   0      226.74      246.80     74.63 o 
   6  10   0      334.84      243.71     77.96 o 
   7  10   0       36.46       46.52    103.01 o 
   1  11   0      305.34      382.52     92.18 o 
   2  11   0     1080.01     1325.13    143.85 o 
   3  11   0      826.32      960.11    121.90 o 
 -17   1   1       46.37        4.83     45.15 o 
 -16   1   1      247.11      370.28    145.23 o 
 -15   1   1     1577.74     1642.75     98.24 o 
 -14   1   1     2681.22     2554.06    119.87 o 
 -13   1   1     1294.13     1567.55     97.77 o 
 -12   1   1      169.64      263.10     53.59 o 
 -11   1   1     3832.02     3774.85    109.03 o 
 -10   1   1     4873.97     4719.07    114.85 o 
  -9   1   1     1595.69     1624.85     56.25 o 
  -8   1   1       21.59       65.32     19.92 o 
  -7   1   1     2017.04     2052.43     64.35 o 
  -6   1   1    30617.70    31420.13    366.99 o 
  -5   1   1    27474.52    28350.14    284.54 o 
  -4   1   1     4256.99     4578.26     40.94 o 
  -3   1   1     2450.51     2631.24     45.95 o 
  -2   1   1    10866.87    11627.51     96.68 o 
   1   1   1     7122.63     6708.22     47.59 o 
   2   1   1     4392.50     4646.28     39.00 o 
   3   1   1     6028.36     6301.29     69.54 o 
   4   1   1     8683.11     8787.67    104.72 o 
   5   1   1     6766.20     6777.86     94.46 o 
   6   1   1      629.38      569.58     38.32 o 
   7   1   1     7560.55     7668.63    127.81 o 
   8   1   1    11665.27    11178.01    214.33 o 
   9   1   1     5927.84     5923.72    129.18 o 
  10   1   1     2897.42     3046.53     92.64 o 
  11   1   1      682.67      800.31     56.05 o 
  12   1   1     1779.37     1719.38     77.64 o 
  13   1   1     2495.82     2283.06    106.49 o 
  14   1   1      385.24      317.35     97.32 o 
  15   1   1      221.05      309.72     77.72 o 
  16   1   1        0.48        0.00     49.67 o 
 -17   2   1      264.98      181.39     69.61 o 
 -16   2   1        2.50       53.68     54.87 o 
 -15   2   1        1.25       49.36     41.80 o 
 -14   2   1        2.08        0.00     40.72 o 
 -13   2   1     1594.10     1713.24     95.87 o 
 -12   2   1     2846.16     2788.73    129.57 o 
 -11   2   1     1641.01     1738.08    110.81 o 
 -10   2   1      605.72      637.13     57.83 o 
  -9   2   1     2315.36     2272.80     59.50 o 
  -8   2   1     1999.81     2294.51     52.51 o 
  -7   2   1    16208.70    16342.56    222.17 o 
  -6   2   1      458.18      372.78     17.05 o 
  -5   2   1      258.18      321.93     15.89 o 
  -4   2   1     1073.30     1298.20     24.49 o 
  -3   2   1     9026.53     9868.56     91.38 o 
  -2   2   1     1657.80     1265.90     31.50 o 
  -1   2   1    21982.26    21095.80    238.09 o 
   0   2   1    15922.18    16700.23    129.08 o 
   1   2   1    49138.40    50163.82    470.22 o 
   2   2   1     1638.81     1509.59     52.10 o 
   3   2   1     3032.43     2986.42     54.40 o 
   4   2   1     2039.61     2124.32     41.23 o 
   5   2   1     1681.41     1618.74     38.70 o 
   6   2   1     3841.89     4153.89     86.99 o 
   7   2   1     1697.45     1766.68     64.64 o 
   8   2   1       40.90       60.57     22.97 o 
   9   2   1      155.31      175.84     39.38 o 
  10   2   1      264.71      342.74     54.93 o 
  11   2   1     2705.58     2798.72    103.91 o 
  12   2   1     1530.07     1489.23     89.49 o 
  13   2   1       93.13       81.61     43.25 o 
  14   2   1      831.32      917.13     86.60 o 
  15   2   1      976.45     1017.78     98.33 o 
  16   2   1      634.06      781.84    104.97 o 
 -17   3   1      100.70      213.70     88.92 o 
 -16   3   1       52.58        5.53     43.26 o 
 -15   3   1      524.91      653.97     81.07 o 
 -14   3   1     2104.17     2218.60    126.18 o 
 -13   3   1      949.91      881.48     76.87 o 
 -12   3   1      263.56      391.00     57.60 o 
 -11   3   1      825.12      932.41     70.64 o 
 -10   3   1      381.74      440.28     46.72 o 
  -9   3   1     1737.60     1673.86     64.22 o 
  -8   3   1      522.11      464.64     47.61 o 
  -7   3   1      230.20      322.25     29.25 o 
  -6   3   1     6036.65     6006.20     88.43 o 
  -5   3   1     3036.61     2944.57     50.18 o 
  -4   3   1      504.86      497.30     28.73 o 
  -3   3   1     3738.36     4000.32     53.79 o 
  -2   3   1      854.56      882.07     30.59 o 
  -1   3   1     3036.10     3058.87     51.67 o 
   0   3   1     5218.42     5244.28     61.36 o 
   1   3   1        4.89        2.11     11.97 o 
   2   3   1     1168.87     1196.85     30.81 o 
   3   3   1       19.49       16.21     11.39 o 
   4   3   1     4441.50     4371.29     70.49 o 
   5   3   1     3353.41     3455.03     82.87 o 
   6   3   1      157.54      196.85     33.42 o 
   7   3   1     1223.21     1155.67     44.56 o 
   8   3   1     2710.33     2720.44     89.86 o 
   9   3   1     2530.42     2484.53     94.73 o 
  10   3   1     4284.76     4214.68    112.51 o 
  11   3   1      812.31      920.40     69.61 o 
  12   3   1      702.32      888.16     79.67 o 
  13   3   1     1184.71     1105.36     88.30 o 
  14   3   1      593.01      508.33     71.41 o 
  15   3   1      389.04      428.89     73.64 o 
  16   3   1      114.05       62.62     57.37 o 
 -16   4   1       23.71        0.00     45.92 o 
 -15   4   1      144.65      166.69     60.22 o 
 -14   4   1      120.28       55.17     48.18 o 
 -13   4   1      123.50       76.86     44.48 o 
 -12   4   1      136.85      227.81     53.70 o 
 -11   4   1      310.38      373.94     62.55 o 
 -10   4   1        2.25        0.00     33.69 o 
  -9   4   1      103.21      137.27     56.99 o 
  -8   4   1      181.17      223.84     33.52 o 
  -7   4   1      103.63      188.53     35.29 o 
  -6   4   1       85.15      146.32     20.87 o 
  -5   4   1       61.31       84.10     23.36 o 
  -4   4   1      205.91      206.13     30.86 o 
  -3   4   1      171.46      171.32     16.06 o 
  -2   4   1       42.37       73.18     21.64 o 
  -1   4   1      107.22      132.77     13.92 o 
   0   4   1      453.87      500.04     24.00 o 
   1   4   1      782.95      787.88     26.73 o 
   2   4   1     1515.33     1424.00     41.37 o 
   3   4   1     1455.29     1397.00     38.54 o 
   4   4   1     1108.01      978.31     42.77 o 
   5   4   1      278.06      374.49     51.56 o 
   6   4   1       63.08      104.46     23.69 o 
   7   4   1      648.66      607.58     37.07 o 
   8   4   1      622.49      617.11     38.67 o 
   9   4   1       49.66       41.91     28.61 o 
  10   4   1        3.99       24.75     24.32 o 
  11   4   1        0.00        0.00     37.01 o 
  12   4   1        4.48       79.70     40.26 o 
  13   4   1       73.40      104.68     52.88 o 
  14   4   1        0.18       56.21     52.26 o 
  15   4   1       15.38      132.19    111.35 o 
 -15   5   1      848.82     1092.31    109.06 o 
 -14   5   1      827.38      967.46    103.84 o 
 -13   5   1      480.43      608.14     79.59 o 
 -12   5   1      353.51      476.31    140.63 o 
 -11   5   1     4161.18     4249.47    162.60 o 
 -10   5   1     2218.82     2091.84    103.36 o 
  -9   5   1      333.52      414.34     34.12 o 
  -8   5   1       70.61      103.53     22.50 o 
  -7   5   1     5724.47     5866.63    124.54 o 
  -6   5   1    13227.98    13123.24    203.71 o 
  -5   5   1    17965.86    17540.94    240.50 o 
  -4   5   1     4522.61     4220.50     77.86 o 
  -3   5   1      192.57      270.76     29.76 o 
  -2   5   1     2956.19     2940.43     62.74 o 
  -1   5   1    11936.39    11936.69    156.64 o 
   0   5   1    11788.66    11487.90    151.95 o 
   1   5   1     1598.29     1624.16     45.37 o 
   2   5   1     1889.72     1848.23     48.37 o 
   3   5   1     3166.27     3225.56     69.77 o 
   4   5   1     7545.58     7395.12    127.93 o 
   5   5   1     5082.07     5535.01    215.44 o 
   6   5   1      106.06      211.97     44.15 o 
   7   5   1     3572.96     3600.86    103.73 o 
   8   5   1     6565.33     6369.25    143.59 o 
   9   5   1     7363.99     6971.41    159.04 o 
  10   5   1     1889.95     1778.32     96.25 o 
  11   5   1      133.59      112.09     48.13 o 
  12   5   1      321.31      462.56     92.23 o 
  13   5   1     1555.87     1659.37    120.96 o 
  14   5   1      520.90      573.94     85.40 o 
 -14   6   1      748.04      728.64     88.47 o 
 -13   6   1     2123.30     2034.15    130.74 o 
 -12   6   1     1422.03     1472.93    102.64 o 
 -11   6   1     1670.45     1891.47    109.92 o 
 -10   6   1       72.82        0.00     34.30 o 
  -9   6   1     3314.21     3339.73    122.62 o 
  -8   6   1     5985.86     5571.05    122.03 o 
  -7   6   1     5690.81     5510.78    120.43 o 
  -6   6   1       26.91       44.00     22.78 o 
  -5   6   1     2412.83     2254.45     61.96 o 
  -4   6   1     2833.61     2667.82     71.39 o 
  -3   6   1     9463.65     9094.77    140.04 o 
  -2   6   1     3860.37     3788.12    129.05 o 
  -1   6   1     1304.19     1257.72     73.63 o 
   0   6   1    15591.78    15244.72    214.95 o 
   1   6   1    20053.21    20385.46    281.77 o 
   2   6   1    13606.10    13475.49    205.17 o 
   3   6   1     2044.11     1925.62     69.80 o 
   4   6   1     1028.78     1125.51     49.34 o 
   5   6   1     7122.89     7198.03    144.65 o 
   6   6   1     9838.30     9175.00    184.56 o 
   7   6   1     2715.65     2487.56     84.81 o 
   8   6   1      133.48      200.93     36.60 o 
   9   6   1     1173.31     1148.71    100.71 o 
  10   6   1     1544.05     1511.84     94.58 o 
  11   6   1     3510.37     3320.38    160.17 o 
  12   6   1     1011.09      969.95     91.19 o 
  13   6   1      136.02       61.53     52.24 o 
  14   6   1      872.65     1032.46    130.03 o 
 -13   7   1      175.77      116.80     65.99 o 
 -12   7   1      318.15      372.31     80.44 o 
 -11   7   1     2115.77     1972.63    141.11 o 
 -10   7   1      714.51      738.99     71.70 o 
  -9   7   1      231.96      231.57     47.46 o 
  -8   7   1      256.72      239.22     44.34 o 
  -7   7   1      500.82      616.46     63.63 o 
  -6   7   1     3459.98     3353.73     91.33 o 
  -5   7   1     2583.28     2576.76     81.79 o 
  -4   7   1       96.13      225.32     59.57 o 
  -3   7   1        0.12        3.53     19.70 o 
  -2   7   1      398.21      585.97     86.59 o 
  -1   7   1     4788.66     4714.83     96.32 o 
   0   7   1     3732.87     3733.82     89.72 o 
   1   7   1       14.92       66.44     24.38 o 
   2   7   1       15.39       36.03     21.08 o 
   3   7   1     1173.80     1026.68     51.22 o 
   4   7   1     4873.32     4814.40    114.07 o 
   5   7   1     2747.28     2689.36    115.87 o 
   6   7   1      666.16      679.76     68.66 o 
   7   7   1     1010.66      776.02     56.34 o 
   8   7   1     1475.14     1383.66     73.15 o 
   9   7   1     1665.51     1499.89     91.03 o 
  10   7   1     2538.96     2433.94    121.37 o 
  11   7   1       36.34      121.04     78.07 o 
  12   7   1      335.44      303.71     69.44 o 
 -12   8   1       94.20      325.00     89.78 o 
 -11   8   1       92.29      108.81     67.39 o 
 -10   8   1        2.21        0.00     54.58 o 
  -9   8   1        2.31       43.79     51.56 o 
  -8   8   1        2.89       34.26     44.74 o 
  -7   8   1       43.92       60.05     39.08 o 
  -6   8   1      250.19      404.38     54.86 o 
  -5   8   1       90.13      137.71     56.79 o 
  -4   8   1       49.58       29.07     31.89 o 
  -3   8   1       74.26      102.07     48.05 o 
  -2   8   1        3.36       46.89     60.85 o 
  -1   8   1       49.26      199.88     53.65 o 
   0   8   1       37.23      145.14     67.95 o 
   1   8   1      140.39      234.05     43.01 o 
   2   8   1      559.93      543.45     41.80 o 
   3   8   1      897.89      770.17     66.54 o 
   4   8   1       86.31       93.09     44.84 o 
   5   8   1      199.70      348.58     65.43 o 
   6   8   1       54.92       91.19     36.28 o 
   7   8   1       23.98       28.87     29.08 o 
   8   8   1       23.56       82.99     41.79 o 
   9   8   1      234.53      290.71     81.67 o 
  10   8   1        1.99       19.24     60.36 o 
  11   8   1       14.42      118.20     72.27 o 
 -10   9   1       40.63      146.74     73.22 o 
  -9   9   1       69.36       71.09     63.86 o 
  -8   9   1        7.72      142.23    116.49 o 
  -7   9   1      537.33      624.93     75.51 o 
  -6   9   1     1068.12     1028.06     83.10 o 
  -5   9   1     1253.90     1206.72     85.99 o 
  -4   9   1      818.53      871.92     94.28 o 
  -3   9   1      158.97      201.39     49.45 o 
  -2   9   1        6.55       17.02     34.14 o 
  -1   9   1      445.34      602.59     61.45 o 
   0   9   1      826.13      824.96     94.85 o 
   1   9   1      798.61      978.34    100.72 o 
   2   9   1      110.90      179.52     78.51 o 
   3   9   1       71.72       77.16     39.53 o 
   4   9   1      312.88      350.15     57.85 o 
   5   9   1      540.96      740.51     89.09 o 
   6   9   1       74.84      130.93     63.11 o 
   7   9   1       13.08        8.06     39.37 o 
   8   9   1      443.45      581.78     94.39 o 
   9   9   1     1243.24     1120.15    127.31 o 
  -8  10   1     1494.57     1342.15    163.24 o 
  -7  10   1     1075.60     1309.24    262.66 o 
  -6  10   1       35.01      219.64    102.39 o 
  -5  10   1      351.88      385.63     82.44 o 
  -4  10   1     1284.76     1174.71    123.17 o 
  -3  10   1     1331.04     1227.30    118.06 o 
  -2  10   1      701.39      616.90     94.35 o 
  -1  10   1       21.04        0.00     59.93 o 
   0  10   1     1610.35     1626.10    131.92 o 
   1  10   1     3653.88     3831.70    204.70 o 
   2  10   1     2072.56     2045.17    144.37 o 
   3  10   1      553.06      413.19     80.78 o 
   4  10   1       34.95       26.87     47.76 o 
   5  10   1     1016.78     1039.33    119.28 o 
   6  10   1     1472.83     1559.42    145.05 o 
   7  10   1      594.24      531.01    118.35 o 
  -3  11   1       79.06       61.42     63.29 o 
  -2  11   1     1114.60     1359.47    151.35 o 
  -1  11   1     1154.35     1246.72    132.42 o 
   0  11   1      774.38      785.24    104.20 o 
   1  11   1      256.20      407.30     89.12 o 
   2  11   1      173.75      426.47    138.27 o 
 -18   0   2       59.50      142.85    103.89 o 
 -17   0   2     1356.79     1350.46    169.55 o 
 -16   0   2     1904.10     1733.45    191.29 o 
 -15   0   2      994.43     1067.95    149.49 o 
 -14   0   2      305.31      282.07     85.49 o 
 -13   0   2     2232.13     2279.87    118.72 o 
 -12   0   2    14815.09    14724.59    373.57 o 
 -11   0   2    19085.13    19204.52    447.61 o 
 -10   0   2     7379.94     7426.32    190.88 o 
  -9   0   2     4382.49     4702.39    128.74 o 
  -8   0   2      310.32      354.48     41.10 o 
  -7   0   2    72286.18    68851.23    967.61 o 
  -6   0   2    90535.19    91516.97   1196.77 o 
  -5   0   2    10516.69    10130.48    175.10 o 
  -4   0   2     6481.08     6452.46     67.01 o 
  -3   0   2    21277.61    21848.21    154.96 o 
   1   0   2      841.79     1168.61     22.78 o 
   2   0   2    47530.00    47118.00    406.29 o 
   3   0   2    39218.43    41763.67    519.86 o 
   4   0   2    50344.25    51616.98    705.25 o 
   5   0   2     8523.33     9150.88    180.31 o 
   6   0   2     8824.92     9291.42    317.18 o 
   7   0   2     2682.27     2467.20     94.29 o 
   8   0   2     1805.40     1638.36    119.07 o 
   9   0   2     2203.88     2444.00    214.13 o 
  10   0   2     1332.20     1094.88     99.29 o 
  11   0   2       73.04      123.14     59.19 o 
  12   0   2      928.66      968.69    238.88 o 
  13   0   2      662.83      672.44     79.29 o 
  14   0   2      158.52        0.00     59.55 o 
  15   0   2       71.00        0.00     84.27 o 
  16   0   2      134.55      148.32     98.67 o 
 -18   1   2      457.22      521.31     92.95 o 
 -17   1   2       10.75        0.00     53.44 o 
 -16   1   2      290.27      269.69     68.14 o 
 -15   1   2      409.32      586.13     66.44 o 
 -14   1   2     2884.08     2722.71    125.74 o 
 -13   1   2     3255.03     3043.06    121.51 o 
 -12   1   2        0.87       71.67     46.30 o 
 -11   1   2     2820.08     2881.34    101.54 o 
 -10   1   2     4033.48     3998.55    114.28 o 
  -9   1   2     3601.49     3728.80     86.88 o 
  -8   1   2     4362.22     4425.87     83.96 o 
  -7   1   2       49.71      131.00     34.98 o 
  -6   1   2    17807.35    17363.62    329.95 o 
  -5   1   2    36617.32    37512.89    261.90 o 
  -4   1   2    13024.69    13794.70    170.09 o 
  -3   1   2    26406.29    26146.51    317.58 o 
  -2   1   2      247.58      306.83     11.30 o 
   0   1   2     8222.84     8693.66     63.33 o 
   1   1   2    32723.24    33302.55    199.59 o 
   2   1   2     2009.49     2062.48     34.65 o 
   3   1   2     2832.27     3103.79     44.75 o 
   4   1   2     2091.06     2217.53     49.12 o 
   5   1   2     5806.83     5637.76    101.87 o 
   6   1   2     8750.62     9262.16    156.98 o 
   7   1   2      481.62      482.05     33.06 o 
   8   1   2     3233.99     3160.13     84.52 o 
   9   1   2     1651.11     1705.62     86.32 o 
  10   1   2     2923.91     3048.44     93.26 o 
  11   1   2     4387.23     4166.87    166.29 o 
  12   1   2      302.36      337.54     49.56 o 
  13   1   2     1230.27     1260.93     76.88 o 
  14   1   2      304.73      395.44     76.43 o 
  15   1   2      341.59      414.06     75.80 o 
  16   1   2      280.39      303.60     80.84 o 
 -17   2   2       19.67       60.31     79.88 o 
 -16   2   2        0.98        0.00     43.87 o 
 -15   2   2        0.95        0.00     42.65 o 
 -14   2   2       82.68      143.29     48.45 o 
 -13   2   2        1.86       34.14     37.12 o 
 -12   2   2        0.17        0.00     31.16 o 
 -11   2   2        4.17       12.21     31.78 o 
 -10   2   2      230.60      334.35     39.17 o 
  -9   2   2       68.04      108.96     25.73 o 
  -8   2   2      131.73      219.29     36.74 o 
  -7   2   2      141.59      155.49     28.03 o 
  -6   2   2      284.12      278.36     21.19 o 
  -5   2   2        7.17        0.00      5.05 o 
  -4   2   2       15.25       20.25      6.55 o 
  -3   2   2      190.90      182.05      8.62 o 
  -2   2   2     1440.10     1408.15     22.97 o 
  -1   2   2     1008.09     1221.62     54.18 o 
   0   2   2     1398.16     1584.34     47.35 o 
   1   2   2    10782.55    11534.97    159.30 o 
   2   2   2      724.98      674.44     20.74 o 
   3   2   2       43.44       49.40     16.58 o 
   4   2   2      329.87      357.51     21.06 o 
   5   2   2     2111.46     2349.88     55.34 o 
   6   2   2      289.05      417.63     30.94 o 
   7   2   2       75.30       96.66     30.72 o 
   8   2   2      194.28      216.15     30.75 o 
   9   2   2       76.72       78.22     31.03 o 
  10   2   2      631.25      561.93     50.85 o 
  11   2   2        2.14        0.00     31.14 o 
  12   2   2      129.86      156.45     45.98 o 
  13   2   2       18.51       80.78     55.05 o 
  14   2   2       34.15       18.04     43.48 o 
  15   2   2       33.78        0.00     37.84 o 
  16   2   2        4.22        0.00     64.48 o 
 -17   3   2       23.77       85.86     63.79 o 
 -16   3   2       33.66       37.08     55.53 o 
 -15   3   2      107.54      108.09     52.91 o 
 -14   3   2      375.97      574.91     72.04 o 
 -13   3   2      301.40      377.44     64.18 o 
 -12   3   2     1884.73     2047.83    103.98 o 
 -11   3   2        8.72       32.95     34.19 o 
 -10   3   2      783.54      802.18     72.29 o 
  -9   3   2       10.27       14.57     29.80 o 
  -8   3   2      505.75      417.20     26.71 o 
  -7   3   2      398.79      350.30     22.50 o 
  -6   3   2      767.56      763.87     24.80 o 
  -5   3   2     2646.39     2646.33     43.15 o 
  -4   3   2     8323.99     8325.78     93.41 o 
  -3   3   2     5214.10     5197.51     59.01 o 
  -2   3   2    12510.49    12560.43    131.73 o 
  -1   3   2     8991.27     8965.90     86.51 o 
   0   3   2     5882.67     6510.07     74.61 o 
   1   3   2     2898.27     2875.51     88.39 o 
   2   3   2     4188.84     4176.25     79.92 o 
   3   3   2     8313.04     8417.97    139.72 o 
   4   3   2     1312.59     1374.99     46.41 o 
   5   3   2      444.25      463.02     56.43 o 
   6   3   2     2592.55     2665.14     68.08 o 
   7   3   2      856.61      770.35     49.09 o 
   8   3   2        3.51        4.67     29.52 o 
   9   3   2      772.04      834.50     52.90 o 
  10   3   2     3164.11     2935.50    116.10 o 
  11   3   2     2169.63     2008.21    145.53 o 
  12   3   2      589.55      631.64     74.05 o 
  13   3   2        3.74        0.00     44.93 o 
  14   3   2      154.99      176.71     59.71 o 
  15   3   2      244.71      408.67     98.85 o 
 -16   4   2      755.88      840.41    128.99 o 
 -15   4   2      738.63      903.68     85.80 o 
 -14   4   2      365.90      571.41     79.97 o 
 -13   4   2     1288.95     1264.31     89.54 o 
 -12   4   2     2619.17     2600.04    122.00 o 
 -11   4   2     5024.60     4815.91    156.54 o 
 -10   4   2    10290.82    10392.18    241.80 o 
  -9   4   2     3873.71     3829.13    131.75 o 
  -8   4   2       15.77       59.66     54.20 o 
  -7   4   2    14813.32    14815.26    260.28 o 
  -6   4   2    28216.12    27491.82    335.65 o 
  -5   4   2     8714.67     8584.86    116.36 o 
  -4   4   2     5962.92     6272.79     84.43 o 
  -3   4   2      978.48      998.69     23.55 o 
  -2   4   2    12543.38    12400.98    129.83 o 
  -1   4   2    25967.31    26572.36    260.64 o 
   0   4   2    10498.38    10263.89    123.48 o 
   1   4   2       42.65       45.99     14.75 o 
   2   4   2     4847.34     4829.73     87.89 o 
   3   4   2     9667.11     9772.65    141.13 o 
   4   4   2    31127.93    32224.65    404.37 o 
   5   4   2    12004.85    11895.88    182.29 o 
   6   4   2       17.85       40.59     20.43 o 
   7   4   2     1104.20     1087.42     49.42 o 
   8   4   2     2259.06     2136.78     70.10 o 
   9   4   2     1285.92     1134.02     60.13 o 
  10   4   2     3166.51     2866.32    134.01 o 
  11   4   2      363.45      569.30     70.36 o 
  12   4   2      843.87      755.02     76.53 o 
  13   4   2      522.55      492.88     73.38 o 
  14   4   2      339.92      361.78     70.88 o 
  15   4   2        8.73       38.01     58.76 o 
 -16   5   2      167.91      220.21     73.14 o 
 -15   5   2      512.15      584.93     93.39 o 
 -14   5   2     1644.25     1860.37    126.66 o 
 -13   5   2     2901.27     2758.86    147.04 o 
 -12   5   2       91.17      177.13     72.70 o 
 -11   5   2     3043.36     2875.96    122.45 o 
 -10   5   2     2529.01     2516.70    102.41 o 
  -9   5   2     4929.61     4762.61    133.30 o 
  -8   5   2     4387.75     4129.16     89.34 o 
  -7   5   2       75.31       82.07     20.11 o 
  -6   5   2     5614.65     5497.06     98.28 o 
  -5   5   2    21834.97    21390.51    269.34 o 
  -4   5   2     4729.35     4774.18     87.95 o 
  -3   5   2     3930.60     3917.50     65.40 o 
  -2   5   2     1680.34     1616.90     53.09 o 
  -1   5   2     5845.86     5663.60     92.99 o 
   0   5   2    15452.05    15597.67    196.60 o 
   1   5   2     6777.38     6715.30    105.97 o 
   2   5   2      709.72      841.95     48.27 o 
   3   5   2       40.91      110.21     25.31 o 
   4   5   2     1973.73     2100.34     63.24 o 
   5   5   2     6212.71     6530.08    170.58 o 
   6   5   2     2554.46     2550.35     76.81 o 
   7   5   2       18.74       24.44     25.91 o 
   8   5   2       45.58      180.35     50.51 o 
   9   5   2     1044.26     1152.37     63.36 o 
  10   5   2     2936.56     2789.93    148.44 o 
  11   5   2      354.25      421.66     59.05 o 
  12   5   2        0.95        3.22     40.23 o 
  13   5   2      275.88      235.75     61.17 o 
  14   5   2      117.04       74.27     69.31 o 
 -15   6   2        2.56        0.00     56.81 o 
 -14   6   2        0.29      120.18     79.18 o 
 -13   6   2       28.16      100.46     54.07 o 
 -12   6   2       72.96      136.32     52.20 o 
 -11   6   2       15.24       51.93     38.64 o 
 -10   6   2       24.57       38.82     36.99 o 
  -9   6   2       14.21       67.55     39.83 o 
  -8   6   2        2.17       17.92     21.84 o 
  -7   6   2      345.83      365.46     32.96 o 
  -6   6   2      169.40      356.87     55.68 o 
  -5   6   2        8.13       53.04     25.03 o 
  -4   6   2      212.61      202.43     26.87 o 
  -3   6   2      191.01      297.51     33.56 o 
  -2   6   2      189.48      328.90     40.06 o 
  -1   6   2     2276.97     2385.83    135.31 o 
   0   6   2     2165.27     2063.08     68.01 o 
   1   6   2     2241.96     2143.46     59.85 o 
   2   6   2      840.03      798.61     50.62 o 
   3   6   2      797.57      833.10     62.08 o 
   4   6   2      648.41      713.53     68.98 o 
   5   6   2     1433.25     1426.93     66.24 o 
   6   6   2       62.55      167.36     64.74 o 
   7   6   2      194.08      188.56     39.04 o 
   8   6   2       10.50       33.66     40.26 o 
   9   6   2       44.35       34.62     29.05 o 
  10   6   2      465.91      515.67     72.95 o 
  11   6   2      319.55      352.54     86.63 o 
  12   6   2       11.53        0.00     42.80 o 
  13   6   2       38.56        0.00     56.34 o 
 -14   7   2      184.38      162.37     96.67 o 
 -13   7   2      983.16     1151.16    125.03 o 
 -12   7   2      706.37      563.94     95.58 o 
 -11   7   2        2.70       20.83     45.09 o 
 -10   7   2       65.27       66.85     55.09 o 
  -9   7   2      154.96      167.84     52.39 o 
  -8   7   2      705.25      629.52     56.13 o 
  -7   7   2       12.61       32.15     29.68 o 
  -6   7   2      677.91      730.27     74.75 o 
  -5   7   2     1741.48     1815.78     85.75 o 
  -4   7   2     4886.64     4924.46    131.87 o 
  -3   7   2     2087.07     1938.12     77.70 o 
  -2   7   2      342.03      343.16     44.19 o 
  -1   7   2       29.74       24.06     23.95 o 
   0   7   2      588.98      564.00     36.35 o 
   1   7   2     1907.23     1865.40     83.85 o 
   2   7   2     1220.49     1215.88     72.93 o 
   3   7   2        0.83        0.00     24.01 o 
   4   7   2       34.95       42.49     26.63 o 
   5   7   2      755.03      724.05     51.72 o 
   6   7   2       96.83      231.68     78.36 o 
   7   7   2        6.68       21.49     28.84 o 
   8   7   2       82.61      209.68     63.74 o 
   9   7   2     1235.79     1348.88     94.68 o 
  10   7   2     1106.07     1087.41     91.91 o 
  11   7   2      434.68      561.31     88.39 o 
  12   7   2       27.14       53.51     59.74 o 
 -12   8   2      439.38      472.35     98.62 o 
 -11   8   2      937.72      935.24    157.34 o 
 -10   8   2     1840.52     1858.59    133.02 o 
  -9   8   2     2055.46     1937.87    132.61 o 
  -8   8   2        5.79        8.75     32.88 o 
  -7   8   2     1793.57     1755.46     93.46 o 
  -6   8   2     3806.34     3870.40    142.86 o 
  -5   8   2     3866.14     3749.08    132.71 o 
  -4   8   2     1565.11     1477.32     79.02 o 
  -3   8   2      181.71      327.15     47.93 o 
  -2   8   2     1661.14     1552.27     95.71 o 
  -1   8   2     5074.69     5239.33    177.81 o 
   0   8   2     2610.50     2558.80    101.74 o 
   1   8   2      287.22      355.83     52.08 o 
   2   8   2      168.59      236.12     35.58 o 
   3   8   2     2768.69     2535.69     88.41 o 
   4   8   2     6180.93     5738.81    165.35 o 
   5   8   2     3480.53     3320.93    109.68 o 
   6   8   2      141.38      133.59     38.26 o 
   7   8   2      535.42      572.19     58.68 o 
   8   8   2      362.78      446.55     92.21 o 
   9   8   2      565.13      735.65    100.56 o 
  10   8   2     1233.53     1395.91    138.64 o 
  11   8   2      128.63      127.21     92.45 o 
 -11   9   2      149.70      289.61    103.93 o 
 -10   9   2      417.12      624.92    126.80 o 
  -9   9   2      846.13      878.38    118.27 o 
  -8   9   2      582.26     1169.84    363.94 o 
  -7   9   2      433.37      594.71     71.12 o 
  -6   9   2      133.77      172.05     52.26 o 
  -5   9   2     1032.02     1040.76     81.54 o 
  -4   9   2      623.30      559.23     61.48 o 
  -3   9   2     1078.37     1086.02     94.21 o 
  -2   9   2      227.51      395.60     53.76 o 
  -1   9   2      173.13      227.22     50.38 o 
   0   9   2      708.59      757.70     65.77 o 
   1   9   2      885.30     1021.52     98.01 o 
   2   9   2      846.96      780.56     85.77 o 
   3   9   2      138.06      122.86     50.96 o 
   4   9   2      105.23      105.03     48.24 o 
   5   9   2      552.62      404.80    108.28 o 
   6   9   2      793.47      690.30     75.83 o 
   7   9   2      228.17      280.00    108.87 o 
   8   9   2       33.99      103.58     65.66 o 
   9   9   2        3.96        0.00     53.55 o 
  -8  10   2        3.10       14.21     64.10 o 
  -7  10   2      246.84      202.59     79.60 o 
  -6  10   2      107.13      153.53     60.53 o 
  -5  10   2       90.93       84.74     60.61 o 
  -4  10   2       16.58       90.67     58.18 o 
  -3  10   2        0.94        0.00     48.12 o 
  -2  10   2       47.37       73.35     53.81 o 
  -1  10   2      456.59      498.67     88.50 o 
   0  10   2      577.45      844.24    102.85 o 
   1  10   2      748.40      955.26    103.59 o 
   2  10   2      385.88      389.44     80.69 o 
   3  10   2      118.73      176.46     68.74 o 
   4  10   2        2.27      258.50    132.25 o 
   5  10   2      139.99      175.71     74.06 o 
   6  10   2      109.53       84.53     78.76 o 
  -3  11   2      269.08      288.79    104.71 o 
  -2  11   2       29.14       20.18     57.51 o 
  -1  11   2      547.68      672.80    108.78 o 
   0  11   2      690.36      671.14     98.67 o 
   1  11   2      379.76      474.62     96.51 o 
 -18   1   3      366.69      428.63     95.41 o 
 -17   1   3      526.09      439.12     89.45 o 
 -16   1   3     1023.56      990.11    117.54 o 
 -15   1   3      804.00      883.70     77.27 o 
 -14   1   3        6.43       26.61     35.74 o 
 -13   1   3     1506.71     1340.08     77.60 o 
 -12   1   3     3668.86     3788.27    121.37 o 
 -11   1   3     1533.62     1431.70     82.32 o 
 -10   1   3      453.44      435.84     51.80 o 
  -9   1   3        0.70       73.32     31.83 o 
  -8   1   3     1167.59     1228.73     45.47 o 
  -7   1   3     4802.15     4574.37    127.76 o 
  -6   1   3        4.43       16.61     16.10 o 
  -5   1   3     5673.51     5955.74     94.57 o 
  -4   1   3    12283.12    12877.83     76.35 o 
  -3   1   3     6339.78     6466.75     52.49 o 
  -2   1   3    11165.71    11856.47     91.18 o 
  -1   1   3    13701.61    13657.47    144.90 o 
   0   1   3     2348.61     2521.62     35.18 o 
   1   1   3     4716.93     5106.59     37.31 o 
   2   1   3     8103.00     7791.03     68.85 o 
   3   1   3     2986.25     3316.45     56.70 o 
   4   1   3     4192.74     3982.17     64.52 o 
   5   1   3      953.27      998.28     35.71 o 
   6   1   3     3034.59     2678.75    131.18 o 
   7   1   3     2131.26     2619.37     78.62 o 
   8   1   3      580.89      616.07     66.65 o 
   9   1   3      177.49      265.98     45.22 o 
  10   1   3      261.30      256.72     47.67 o 
  11   1   3     1677.07     1645.67     86.41 o 
  12   1   3     1970.18     1894.50     93.11 o 
  13   1   3      367.30      474.42     55.86 o 
  14   1   3      102.35      122.19     51.18 o 
  15   1   3       31.41        2.12     41.53 o 
 -18   2   3      268.79      361.24    105.56 o 
 -17   2   3       43.10       71.83     58.56 o 
 -16   2   3        6.39       40.24     50.66 o 
 -15   2   3      134.83       22.13     35.77 o 
 -14   2   3     1222.55     1149.11     97.89 o 
 -13   2   3       86.42      310.07     88.48 o 
 -12   2   3     1148.34      926.53     70.01 o 
 -11   2   3     2945.42     3037.33    102.24 o 
 -10   2   3     2966.03     2852.11     94.25 o 
  -9   2   3     5841.75     5417.19    126.00 o 
  -8   2   3     2958.47     2818.08     71.80 o 
  -7   2   3      166.54      273.81     38.70 o 
  -6   2   3    15405.06    15318.81    207.77 o 
  -5   2   3    20922.44    20624.77    166.85 o 
  -4   2   3     4266.82     4329.56     49.06 o 
  -3   2   3    23269.70    24422.07    151.14 o 
  -2   2   3    39994.46    39254.55    358.29 o 
  -1   2   3    38634.68    38599.40    421.71 o 
   0   2   3      556.99      580.66     24.29 o 
   1   2   3     5255.30     5230.56     89.21 o 
   2   2   3    11305.93    10645.15    158.41 o 
   3   2   3     7936.59     7964.81    120.53 o 
   4   2   3    40378.92    40426.05    435.50 o 
   5   2   3    59856.77    60504.25    766.19 o 
   6   2   3     2526.68     2560.04     73.77 o 
   7   2   3     1419.20     1521.34     62.09 o 
   8   2   3     2615.62     2678.45    110.78 o 
   9   2   3     7809.06     7681.49    172.26 o 
  10   2   3     6468.67     6284.24    159.95 o 
  11   2   3     1842.51     1857.39     88.91 o 
  12   2   3        1.78        8.49     38.48 o 
  13   2   3      949.43      951.33     83.12 o 
  14   2   3     1123.31     1063.54     92.46 o 
  15   2   3      876.09      853.22    107.71 o 
 -17   3   3       95.10      130.81     66.43 o 
 -16   3   3      534.82      643.04     86.15 o 
 -15   3   3      956.59     1116.77    107.40 o 
 -14   3   3     1090.96     1260.91     94.15 o 
 -13   3   3      572.13      637.49     69.35 o 
 -12   3   3     2309.62     2471.86    115.54 o 
 -11   3   3      610.65      735.45     76.63 o 
 -10   3   3     2298.89     2189.19     88.61 o 
  -9   3   3     2296.09     2398.21     80.97 o 
  -8   3   3       11.56        7.47     19.19 o 
  -7   3   3     8125.16     8311.90    163.26 o 
  -6   3   3     1693.03     1473.41     32.39 o 
  -5   3   3      687.86      725.85     20.39 o 
  -4   3   3      465.98      413.36     29.17 o 
  -3   3   3     7008.80     6781.48     92.49 o 
  -2   3   3     6095.54     5933.65     88.54 o 
  -1   3   3    24079.17    24399.31    234.20 o 
   0   3   3     6102.64     6174.61     88.24 o 
   1   3   3      543.34      469.86     51.70 o 
   2   3   3     5906.03     6311.98    172.66 o 
   3   3   3    10998.25    10901.89    142.40 o 
   4   3   3    16624.80    16994.92    219.11 o 
   5   3   3     2529.87     2757.51     66.26 o 
   6   3   3     1811.84     1944.39     58.72 o 
   7   3   3     2943.97     2933.10     81.23 o 
   8   3   3     5443.60     5484.59    129.14 o 
   9   3   3     3002.00     2900.27     99.55 o 
  10   3   3       18.24       85.58     35.62 o 
  11   3   3     1014.62     1037.74     67.44 o 
  12   3   3     2568.24     2643.54    134.52 o 
  13   3   3     1063.14     1158.75     92.25 o 
  14   3   3      460.31      504.03     82.29 o 
  15   3   3      149.98       96.09     69.55 o 
 -17   4   3       23.23       63.24     63.83 o 
 -16   4   3       21.99      135.73     62.37 o 
 -15   4   3       67.16       10.93     44.74 o 
 -14   4   3      115.41       87.36     47.58 o 
 -13   4   3       20.39        0.00     63.40 o 
 -12   4   3        5.22       87.17     63.95 o 
 -11   4   3      212.28      270.82     51.39 o 
 -10   4   3      125.62      181.52     41.23 o 
  -9   4   3       97.13      109.92     34.47 o 
  -8   4   3       23.99       93.08     46.26 o 
  -7   4   3     1762.14     1760.56     51.22 o 
  -6   4   3      806.75      722.55     32.43 o 
  -5   4   3      125.15      202.94     20.69 o 
  -4   4   3     2922.31     2868.64     58.71 o 
  -3   4   3      213.08      215.81     19.58 o 
  -2   4   3      361.98      375.84     34.06 o 
  -1   4   3     8581.74     8574.01    104.97 o 
   0   4   3      333.04      349.91     29.39 o 
   1   4   3     3547.59     3604.23     71.80 o 
   2   4   3       12.91        0.72     13.38 o 
   3   4   3      771.55      806.35     39.15 o 
   4   4   3        3.98       34.59     24.13 o 
   5   4   3       66.98       57.51     27.33 o 
   6   4   3        9.07       88.33     42.28 o 
   7   4   3     1529.96     1401.17     69.90 o 
   8   4   3       15.32       11.77     20.61 o 
   9   4   3      629.22      735.35     62.80 o 
  10   4   3       49.79       52.97     28.34 o 
  11   4   3       12.15        0.00     45.07 o 
  12   4   3       16.01        1.92     34.48 o 
  13   4   3        0.35       68.26     48.77 o 
  14   4   3        1.50       79.58     65.72 o 
 -16   5   3      400.70      409.31     84.20 o 
 -15   5   3      152.89      144.43     59.72 o 
 -14   5   3      160.73      179.69     63.91 o 
 -13   5   3      654.35      903.61    117.46 o 
 -12   5   3     1967.24     1929.50    113.30 o 
 -11   5   3      992.44     1020.80     79.59 o 
 -10   5   3       12.45       28.44     31.30 o 
  -9   5   3        7.10       12.03     24.05 o 
  -8   5   3     1919.32     1850.67     65.36 o 
  -7   5   3     1404.61     1505.48     46.01 o 
  -6   5   3      163.29      294.00     42.42 o 
  -5   5   3     3041.24     2769.97     69.58 o 
  -4   5   3     7859.69     7664.24    124.16 o 
  -3   5   3     6045.98     5694.77    159.69 o 
  -2   5   3     6760.62     6553.67    110.89 o 
  -1   5   3     1189.86     1318.36     35.66 o 
   0   5   3     1570.17     1549.46     43.97 o 
   1   5   3     3563.87     3310.01     71.40 o 
   2   5   3     4648.09     4849.95     95.02 o 
   3   5   3     3537.43     3674.55    168.61 o 
   4   5   3      169.26      202.75     31.82 o 
   5   5   3      448.01      490.71     45.56 o 
   6   5   3     2217.98     2138.56     77.06 o 
   7   5   3      496.12      470.97     43.54 o 
   8   5   3       77.27      148.24     36.17 o 
   9   5   3        4.78        5.09     26.18 o 
  10   5   3     1876.85     1795.64    145.87 o 
  11   5   3     2202.76     2237.91    119.80 o 
  12   5   3      663.58      683.83     79.42 o 
  13   5   3      163.52       77.76     68.13 o 
 -15   6   3      598.14      518.40     96.33 o 
 -14   6   3     1019.59      956.15     93.99 o 
 -13   6   3        2.25       21.09     51.47 o 
 -12   6   3     2208.60     2216.78    115.00 o 
 -11   6   3     3281.05     3116.99    197.67 o 
 -10   6   3     3341.45     3124.20    120.67 o 
  -9   6   3     2633.71     2734.97     98.99 o 
  -8   6   3      174.75      209.80     52.23 o 
  -7   6   3     3414.72     3339.63     75.41 o 
  -6   6   3    14305.13    13282.44    387.06 o 
  -5   6   3    10556.22    10170.89    221.03 o 
  -4   6   3     1858.47     2112.06     79.27 o 
  -3   6   3      706.65      723.91     46.47 o 
  -2   6   3     6408.16     6086.48    135.25 o 
  -1   6   3    16964.65    16760.78    336.35 o 
   0   6   3    10080.43     9789.83    168.74 o 
   1   6   3      606.22      576.74     45.66 o 
   2   6   3     6762.76     6701.77    131.83 o 
   3   6   3     7516.76     7521.26    167.39 o 
   4   6   3    15047.57    14425.82    255.10 o 
   5   6   3     9510.31     9399.37    186.52 o 
   6   6   3      713.14      752.68     52.43 o 
   7   6   3     2204.89     2121.96     82.85 o 
   8   6   3     5474.07     5356.73    144.01 o 
   9   6   3     1191.41     1299.74     77.55 o 
  10   6   3     1257.06     1301.39     93.49 o 
  11   6   3      444.81      466.41     71.00 o 
  12   6   3      335.80      655.84    119.90 o 
  13   6   3      721.47      782.46    118.46 o 
 -14   7   3       71.27      173.42     86.61 o 
 -13   7   3      437.33      500.98     93.41 o 
 -12   7   3      629.03      807.89     96.78 o 
 -11   7   3       40.71        0.00     44.40 o 
 -10   7   3      203.95      249.11     63.87 o 
  -9   7   3       76.85      208.75     76.69 o 
  -8   7   3      448.33      451.94     49.11 o 
  -7   7   3     2269.65     2154.42     86.43 o 
  -6   7   3      813.44      989.19     68.55 o 
  -5   7   3       55.75      145.65     51.86 o 
  -4   7   3       56.01       85.79     45.50 o 
  -3   7   3      787.69      790.53     67.49 o 
  -2   7   3     3798.57     3901.73    114.68 o 
  -1   7   3     2441.69     2574.47     92.30 o 
   0   7   3        0.78      108.97     55.71 o 
   1   7   3      648.12      678.61     56.82 o 
   2   7   3     2286.79     2557.24    145.26 o 
   3   7   3     4223.07     3986.05    112.24 o 
   4   7   3     1873.03     1836.39    116.92 o 
   5   7   3        6.18        0.80     30.09 o 
   6   7   3     1348.11     1197.51     67.55 o 
   7   7   3     1115.45     1109.33     68.37 o 
   8   7   3     2545.62     2247.61     99.51 o 
   9   7   3     1324.78     1326.03     93.91 o 
  10   7   3       72.14       67.50     43.86 o 
  11   7   3      702.41      821.90    126.44 o 
 -13   8   3       75.08      122.40     77.22 o 
 -12   8   3      131.61      361.07     91.61 o 
 -11   8   3       39.13       80.60     69.89 o 
 -10   8   3      157.45      102.38     61.69 o 
  -9   8   3      222.07      220.93     76.35 o 
  -8   8   3      257.98      322.33     85.69 o 
  -7   8   3      937.67      946.14     76.34 o 
  -6   8   3      317.88      359.41     56.82 o 
  -5   8   3        4.29       82.66     40.10 o 
  -4   8   3      205.03      369.28     67.71 o 
  -3   8   3     1100.71     1035.67     91.62 o 
  -2   8   3     1617.35     1669.60    123.44 o 
  -1   8   3      723.78      795.20     91.59 o 
   0   8   3      359.26      500.58     48.40 o 
   1   8   3       47.92      171.68     71.44 o 
   2   8   3      247.78      273.12     38.61 o 
   3   8   3        2.33       33.85     28.28 o 
   4   8   3       32.72       15.76     28.89 o 
   5   8   3       47.93       25.40     31.92 o 
   6   8   3       36.35        0.00     30.08 o 
   7   8   3      169.36      147.08     40.86 o 
   8   8   3      231.47      148.20     56.00 o 
   9   8   3       25.32        0.00     44.86 o 
  10   8   3       22.49        0.00     78.94 o 
 -11   9   3      699.21      684.20    107.23 o 
 -10   9   3      244.04      347.52    120.83 o 
  -9   9   3       53.48      195.46     97.81 o 
  -8   9   3       18.36       96.85     54.45 o 
  -7   9   3      275.02      366.22     62.43 o 
  -6   9   3      231.93      330.27    114.02 o 
  -5   9   3       73.97      102.79     43.27 o 
  -4   9   3      177.95      329.12     66.30 o 
  -3   9   3     1582.57     1557.82     91.01 o 
  -2   9   3     1737.86     1704.67    119.81 o 
  -1   9   3     1223.29     1279.07    107.78 o 
   0   9   3      524.29      601.12     67.61 o 
   1   9   3      105.47      135.91     43.05 o 
   2   9   3     1157.81      965.52     70.96 o 
   3   9   3     1744.82     1759.63    129.82 o 
   4   9   3      592.11      767.21    194.61 o 
   5   9   3       30.03      180.91     62.63 o 
   6   9   3       32.10       77.73     50.31 o 
   7   9   3      617.97      705.70     93.98 o 
   8   9   3      286.40      158.36     71.85 o 
  -8  10   3      268.54      269.90     79.49 o 
  -7  10   3      222.85      324.26     79.04 o 
  -6  10   3     1313.15     1426.21    124.45 o 
  -5  10   3     2025.49     1963.25    121.39 o 
  -4  10   3     1309.79     1327.27    128.60 o 
  -3  10   3       42.68       50.68     53.24 o 
  -2  10   3      507.06      707.38     98.00 o 
  -1  10   3     2677.73     2643.87    219.70 o 
   0  10   3     1874.41     1968.92    153.99 o 
   1  10   3       98.23       60.93     58.30 o 
   2  10   3       38.00       26.35     49.85 o 
   3  10   3      733.40      968.95    114.43 o 
   4  10   3     2298.76     2451.80    177.31 o 
   5  10   3     2286.32     2091.74    140.10 o 
   6  10   3      393.49      449.04    103.04 o 
  -3  11   3      286.80      282.65     94.91 o 
  -2  11   3      399.32      366.65     93.95 o 
  -1  11   3      127.32       64.76     63.00 o 
   0  11   3       25.72       10.49     51.81 o 
   1  11   3      410.93      557.14     95.31 o 
 -18   0   4     1222.98     1330.58    420.08 o 
 -17   0   4      774.70      980.38    257.83 o 
 -16   0   4      950.80      907.58    165.39 o 
 -15   0   4       79.16       89.36     70.73 o 
 -14   0   4     1156.93     1227.63    142.69 o 
 -13   0   4     5109.19     4666.68    154.26 o 
 -12   0   4     1352.13     1402.85    118.25 o 
 -11   0   4        4.25       10.48     33.10 o 
 -10   0   4     1462.72     1517.33     58.11 o 
  -9   0   4    16864.29    17299.23    376.64 o 
  -8   0   4    16401.74    15507.71    244.79 o 
  -7   0   4     4394.72     3997.06     75.27 o 
  -6   0   4      118.45      248.92     57.49 o 
  -5   0   4     3381.84     3335.76     62.48 o 
  -4   0   4     3934.57     3267.00     53.54 o 
  -3   0   4    52202.34    50784.09    621.69 o 
  -2   0   4    33511.10    34544.85    333.68 o 
  -1   0   4    30958.21    30805.65    360.35 o 
   0   0   4    11616.40    10361.26     83.96 o 
   1   0   4      233.44      448.59     16.52 o 
   2   0   4     7330.23     8347.58    120.79 o 
   3   0   4      695.99      698.32     61.28 o 
   4   0   4     1563.52     1822.45     96.80 o 
   5   0   4    20602.81    21174.41    465.23 o 
   6   0   4     3070.19     3211.45    111.91 o 
   7   0   4       30.79      197.24     89.61 o 
   8   0   4        1.53        0.00     30.87 o 
   9   0   4      331.23      477.68    105.77 o 
  10   0   4     1941.78     1842.53    113.99 o 
  11   0   4      578.89      549.62     80.17 o 
  12   0   4       14.40        0.00     45.69 o 
  13   0   4       45.99      121.16     64.43 o 
  14   0   4       20.67       25.86     59.59 o 
  15   0   4       11.69       92.44    125.77 o 
 -18   1   4       78.47        0.00     61.17 o 
 -17   1   4      448.98      515.15     84.57 o 
 -16   1   4     1070.43     1044.28    104.63 o 
 -15   1   4     2430.05     2242.52    106.32 o 
 -14   1   4     1632.97     1779.23     92.63 o 
 -13   1   4      250.53      260.76     46.77 o 
 -12   1   4     2287.42     2321.57     90.63 o 
 -11   1   4     4827.85     4830.07    124.33 o 
 -10   1   4     5115.56     5180.28    162.02 o 
  -9   1   4     3811.00     3718.29     88.60 o 
  -8   1   4      252.25      317.78     32.37 o 
  -7   1   4     4649.91     4495.22     96.65 o 
  -6   1   4     4046.26     4265.87     82.94 o 
  -5   1   4      910.73      849.19     27.10 o 
  -4   1   4      374.09      364.82     18.91 o 
  -3   1   4     4183.65     3944.47     37.65 o 
  -2   1   4     2340.48     2650.32     42.19 o 
  -1   1   4    26194.89    26577.54    427.24 o 
   0   1   4    20034.51    21201.57    232.53 o 
   1   1   4     1806.77     2027.89     33.08 o 
   2   1   4      354.02      357.80     28.68 o 
   3   1   4     6046.37     6150.04     80.22 o 
   4   1   4     8835.93     8517.91    119.54 o 
   5   1   4     3624.24     3449.07     69.72 o 
   6   1   4        0.28        4.92     23.26 o 
   7   1   4     1208.87     1132.05     50.38 o 
   8   1   4     1706.25     1681.56     64.03 o 
   9   1   4     2701.38     2689.96     94.54 o 
  10   1   4      118.93      192.98     60.00 o 
  11   1   4      923.92      829.19     86.50 o 
  12   1   4     2016.95     1921.89    100.95 o 
  13   1   4     1194.24     1232.62     83.62 o 
  14   1   4      451.87      444.58     71.75 o 
  15   1   4       58.94       41.18     60.73 o 
 -18   2   4        2.12       40.31     57.81 o 
 -17   2   4       26.52       90.42     66.63 o 
 -16   2   4        3.49       43.55     46.26 o 
 -15   2   4        0.09      243.05    107.25 o 
 -14   2   4       82.70       28.51     33.63 o 
 -13   2   4      113.53      254.43     61.36 o 
 -12   2   4        2.02        0.00     25.11 o 
 -11   2   4      158.50      280.89     46.37 o 
 -10   2   4     1387.38     1472.22     63.71 o 
  -9   2   4      161.48      180.37     38.35 o 
  -8   2   4       81.03      106.56     31.22 o 
  -7   2   4      126.20      171.86     24.97 o 
  -6   2   4      172.52      190.75     21.79 o 
  -5   2   4     1111.00     1277.24     31.87 o 
  -4   2   4     3679.67     3946.45     54.75 o 
  -3   2   4    10923.85    10997.04    117.36 o 
  -2   2   4    26459.41    26823.35    168.91 o 
  -1   2   4      157.15      147.68     11.04 o 
   0   2   4    13621.05    14501.88    137.05 o 
   1   2   4      827.43      951.45     31.07 o 
   2   2   4      826.05      810.18     29.37 o 
   3   2   4       25.63       39.24     11.76 o 
   4   2   4      861.93     1021.05     35.53 o 
   5   2   4        0.09       45.77     35.25 o 
   6   2   4      106.16      148.78     25.23 o 
   7   2   4       14.68       49.46     21.92 o 
   8   2   4       90.64       78.46     34.48 o 
   9   2   4       49.40      159.32     78.82 o 
  10   2   4       19.53       72.18     50.27 o 
  11   2   4        6.42        0.00     31.54 o 
  12   2   4        2.87        2.71     33.04 o 
  13   2   4       44.19      117.77     68.28 o 
  14   2   4       46.39        7.61     49.73 o 
 -18   3   4        7.83       70.70     67.59 o 
 -17   3   4      132.99      114.75     70.58 o 
 -16   3   4      609.55      656.39     78.06 o 
 -15   3   4     2054.45     2192.72    121.97 o 
 -14   3   4     3223.23     3572.77    188.07 o 
 -13   3   4      177.52      310.75     57.24 o 
 -12   3   4     1910.77     1874.37    127.24 o 
 -11   3   4     2341.74     2411.20    107.46 o 
 -10   3   4     5180.41     5173.35    134.97 o 
  -9   3   4    12418.68    12244.52    227.68 o 
  -8   3   4     5363.81     5309.51    115.88 o 
  -7   3   4     1620.10     1532.93     47.70 o 
  -6   3   4     9697.46     9912.35    112.20 o 
  -5   3   4     3876.63     3916.25     52.97 o 
  -4   3   4     2563.16     2569.24     33.29 o 
  -3   3   4      928.37      984.96     34.80 o 
  -2   3   4     6352.80     6484.59     98.68 o 
  -1   3   4    45254.84    45207.00    429.34 o 
   0   3   4    16252.21    16754.45    181.50 o 
   1   3   4     7119.07     7443.48    111.63 o 
   2   3   4      567.96      709.39     49.22 o 
   3   3   4     9106.60     9308.96    130.98 o 
   4   3   4    16393.62    16391.41    231.59 o 
   5   3   4    14207.32    14086.48    210.84 o 
   6   3   4     1261.15     1439.99     83.52 o 
   7   3   4      641.21      723.65     69.66 o 
   8   3   4     1064.44     1073.71     66.58 o 
   9   3   4     3533.11     3632.42    110.45 o 
  10   3   4     1527.40     1569.82     80.95 o 
  11   3   4      313.05      325.95     53.02 o 
  12   3   4     1311.07     1198.34     92.22 o 
  13   3   4     1510.88     1468.62     99.98 o 
  14   3   4      904.63      943.30    114.03 o 
 -17   4   4      802.66      953.42    105.87 o 
 -16   4   4     1010.82     1012.88     96.74 o 
 -15   4   4      829.18      771.58     89.85 o 
 -14   4   4      338.97      365.36     60.97 o 
 -13   4   4     4036.12     3998.76    150.76 o 
 -12   4   4     3107.01     2992.15    125.42 o 
 -11   4   4      574.28      668.48     72.76 o 
 -10   4   4        1.26       69.35     51.46 o 
  -9   4   4     3908.81     3945.09    131.61 o 
  -8   4   4    14738.15    13883.58    172.61 o 
  -7   4   4    12008.78    11255.59    189.04 o 
  -6   4   4     6326.66     6560.42     88.51 o 
  -5   4   4        3.91        5.28      7.11 o 
  -4   4   4     7829.76     8488.32    160.36 o 
  -3   4   4    30556.87    31343.94    405.23 o 
  -2   4   4    21439.07    22255.02    304.99 o 
  -1   4   4      531.76      621.21     23.75 o 
   0   4   4      837.90      847.97     36.42 o 
   1   4   4     1871.65     2156.18     60.35 o 
   2   4   4      393.95      412.85     43.11 o 
   3   4   4     2213.37     2324.82     58.09 o 
   4   4   4       34.59       63.35     21.77 o 
   5   4   4     6048.98     5803.29    119.13 o 
   6   4   4     6866.77     7131.44    144.00 o 
   7   4   4     2332.51     2415.71     80.17 o 
   8   4   4      135.30      245.93     65.07 o 
   9   4   4        2.25       38.04     31.58 o 
  10   4   4      640.75      757.15     58.95 o 
  11   4   4     2027.04     1953.19    112.75 o 
  12   4   4      479.46      533.08     90.97 o 
  13   4   4        0.40        0.00     50.08 o 
  14   4   4        0.56       49.94     61.15 o 
 -16   5   4     1110.02     1062.59    117.41 o 
 -15   5   4     1472.29     1630.07    196.26 o 
 -14   5   4      956.44      954.00     90.11 o 
 -13   5   4       47.55       31.23     44.48 o 
 -12   5   4     4161.06     4097.97    148.88 o 
 -11   5   4     3160.95     3134.61    118.37 o 
 -10   5   4     1524.15     1475.77     71.87 o 
  -9   5   4     2329.22     2357.54     81.40 o 
  -8   5   4        0.03       17.31     18.00 o 
  -7   5   4     5066.92     4979.93     88.82 o 
  -6   5   4     5170.76     5062.29     78.18 o 
  -5   5   4     1606.08     1590.64     58.07 o 
  -4   5   4      325.18      336.12     46.20 o 
  -3   5   4      714.64      916.64     43.17 o 
  -2   5   4     4290.62     4595.81    115.42 o 
  -1   5   4     4762.26     4730.81     81.17 o 
   0   5   4     1402.74     1496.41     53.29 o 
   1   5   4      648.57      764.07     37.84 o 
   2   5   4      860.77     1020.32     68.01 o 
   3   5   4     1835.17     1903.41     72.05 o 
   4   5   4     2484.82     2386.45     80.62 o 
   5   5   4     2027.43     1897.18    120.94 o 
   6   5   4      484.88      571.95     72.75 o 
   7   5   4      246.14      291.83     38.40 o 
   8   5   4      468.93      528.57     49.01 o 
   9   5   4     1607.13     1623.73     98.15 o 
  10   5   4      140.12       55.71     41.35 o 
  11   5   4       35.41        0.00     48.41 o 
  12   5   4      837.14     1024.08    119.07 o 
  13   5   4      533.72      545.42    146.05 o 
 -16   6   4        0.53        8.64     65.08 o 
 -15   6   4       27.45       20.64     64.22 o 
 -14   6   4        1.26        0.00     40.64 o 
 -13   6   4      240.85      206.90     56.61 o 
 -12   6   4      119.27       73.64     43.16 o 
 -11   6   4        2.67        0.00     33.65 o 
 -10   6   4      767.71      794.65     60.29 o 
  -9   6   4      807.47      655.39     60.33 o 
  -8   6   4       11.20       21.18     25.69 o 
  -7   6   4        4.59      143.30     71.67 o 
  -6   6   4      338.49      485.16     75.56 o 
  -5   6   4      582.11      640.89     63.13 o 
  -4   6   4      274.54      274.41     34.73 o 
  -3   6   4      264.39      277.58     37.42 o 
  -2   6   4      239.96      278.61     39.31 o 
  -1   6   4       27.25       71.54     45.37 o 
   0   6   4      109.81      112.23     26.91 o 
   1   6   4       42.63        0.00     18.06 o 
   2   6   4        1.85        5.05     18.44 o 
   3   6   4      538.59      602.07     49.19 o 
   4   6   4      803.97      838.62     56.33 o 
   5   6   4      369.42      452.84     45.70 o 
   6   6   4        2.85        0.00     34.44 o 
   7   6   4       41.88       75.26     40.85 o 
   8   6   4      186.36      191.25     80.82 o 
   9   6   4      241.29      156.12     42.22 o 
  10   6   4        1.15       10.18     38.78 o 
  11   6   4       10.25        0.00     56.33 o 
  12   6   4       27.34        0.00     54.91 o 
 -14   7   4      407.08      500.91    101.34 o 
 -13   7   4        4.32       84.37     66.31 o 
 -12   7   4      284.66      692.67    111.74 o 
 -11   7   4     2112.72     2011.25    134.71 o 
 -10   7   4     2484.70     2636.88    139.07 o 
  -9   7   4      873.73      826.46     89.72 o 
  -8   7   4      208.83      304.38     76.97 o 
  -7   7   4      795.23      763.97     78.20 o 
  -6   7   4     1637.25     1610.45     77.91 o 
  -5   7   4      645.65      672.27     54.72 o 
  -4   7   4       74.03      173.80     67.63 o 
  -3   7   4      709.69      573.17     66.37 o 
  -2   7   4     3528.43     3184.19    104.43 o 
  -1   7   4     5066.18     4884.54    139.65 o 
   0   7   4     3599.94     3253.46    122.64 o 
   1   7   4      675.97      754.90     45.38 o 
   2   7   4      196.16      198.41     33.98 o 
   3   7   4     1881.41     2008.85     82.87 o 
   4   7   4     3255.42     3231.74    140.93 o 
   5   7   4     1687.39     1584.37     78.57 o 
   6   7   4      438.14      467.09     53.01 o 
   7   7   4       18.37        0.00     25.81 o 
   8   7   4      347.95      301.39     48.68 o 
   9   7   4      476.39      481.83    132.05 o 
  10   7   4      205.36      326.98     87.86 o 
  11   7   4       92.48      113.85     68.63 o 
 -13   8   4     1054.03     1020.53    123.09 o 
 -12   8   4     2159.62     2128.84    157.40 o 
 -11   8   4      571.37      752.62    110.19 o 
 -10   8   4       53.19       16.92     44.91 o 
  -9   8   4      821.30     1016.04    122.63 o 
  -8   8   4     4463.32     4089.67    148.82 o 
  -7   8   4     5318.69     5315.22    171.72 o 
  -6   8   4     3085.48     2948.99    116.87 o 
  -5   8   4        7.44       50.14     37.67 o 
  -4   8   4     1814.54     1548.58     84.99 o 
  -3   8   4     7214.16     7479.27    202.89 o 
  -2   8   4    10274.70    10579.38    268.07 o 
  -1   8   4     1603.40     1549.90     87.40 o 
   0   8   4      473.83      682.19     79.04 o 
   1   8   4     1534.57     1460.13     79.82 o 
   2   8   4     2010.02     1794.27     75.74 o 
   3   8   4     2122.14     2100.80     86.26 o 
   4   8   4      384.20      460.08     50.57 o 
   5   8   4      969.05      953.89     74.53 o 
   6   8   4     3267.40     3171.33    118.29 o 
   7   8   4     1744.73     1687.77     93.78 o 
   8   8   4      683.90      644.21     77.57 o 
   9   8   4        6.15       45.08     51.34 o 
 -11   9   4      777.44      952.57    123.79 o 
 -10   9   4     1338.66     1260.14    135.00 o 
  -9   9   4      897.41      964.79    119.67 o 
  -8   9   4       88.75      105.59     72.44 o 
  -7   9   4      976.03     1064.36     85.65 o 
  -6   9   4     2968.97     2827.85    128.37 o 
  -5   9   4     1929.36     1865.71    107.02 o 
  -4   9   4      756.46      778.37     76.40 o 
  -3   9   4      204.75      286.21     69.86 o 
  -2   9   4      249.69      386.77     89.93 o 
  -1   9   4     3370.54     3387.19    136.71 o 
   0   9   4     2187.97     2327.16    116.24 o 
   1   9   4      407.02      426.52     60.58 o 
   2   9   4       11.08       40.54     38.20 o 
   3   9   4      499.50      517.44     63.50 o 
   4   9   4     1737.92     1652.96     98.97 o 
   5   9   4      952.19     1007.15     99.82 o 
   6   9   4      113.29      117.13     62.29 o 
   7   9   4       20.20       32.74     98.42 o 
   8   9   4      643.62      954.69    310.66 o 
  -8  10   4        5.73        0.00     66.51 o 
  -7  10   4        3.76       35.47     50.79 o 
  -6  10   4      117.56      139.74     55.15 o 
  -5  10   4      240.93      247.29     58.93 o 
  -4  10   4       74.12       52.37     44.23 o 
  -3  10   4       10.53      178.04     79.06 o 
  -2  10   4        4.39       95.18     57.28 o 
  -1  10   4        0.34       24.53     58.27 o 
   0  10   4       56.86      121.48     69.07 o 
   1  10   4       28.13       38.28     48.01 o 
   2  10   4        2.36        0.00     50.51 o 
   3  10   4      295.12      279.05     82.57 o 
   4  10   4      364.15      511.40    119.81 o 
   5  10   4      372.77      279.40     85.48 o 
  -3  11   4      684.39      718.71    108.98 o 
  -2  11   4      768.99      810.67    116.76 o 
  -1  11   4      308.12      556.64    100.34 o 
 -19   1   5      186.38      178.60     81.56 o 
 -18   1   5       30.44       70.30     81.02 o 
 -17   1   5        5.45      155.91     70.69 o 
 -16   1   5       59.38       89.96     58.45 o 
 -15   1   5      336.08      522.08     81.55 o 
 -14   1   5     3726.78     3914.95    139.80 o 
 -13   1   5     1126.97     1053.51     66.46 o 
 -12   1   5     1470.53     1460.38     71.87 o 
 -11   1   5      909.15      919.02     69.82 o 
 -10   1   5     1415.66     1346.13     55.88 o 
  -9   1   5     6904.81     6667.91    139.56 o 
  -8   1   5     5738.96     5786.12     77.71 o 
  -7   1   5       29.13       54.38     14.50 o 
  -6   1   5     2513.16     2371.82     66.54 o 
  -5   1   5     2071.96     2151.21     32.64 o 
  -4   1   5     1684.97     2052.45     33.87 o 
  -3   1   5      482.97      503.80     18.54 o 
  -2   1   5     3485.72     3292.77     40.04 o 
  -1   1   5    25997.54    26991.98    180.27 o 
   0   1   5     5453.57     5502.39     74.05 o 
   1   1   5     3199.66     3313.34     60.31 o 
   2   1   5     5881.62     5634.92     64.99 o 
   3   1   5      921.13      989.77     34.65 o 
   4   1   5      882.29      933.81     32.96 o 
   5   1   5     6555.29     6468.77    111.46 o 
   6   1   5     2750.22     2709.05     83.00 o 
   7   1   5     1751.57     1707.64     64.17 o 
   8   1   5     1497.81     1332.43     73.59 o 
   9   1   5        0.84       21.27     44.67 o 
  10   1   5      915.44     1021.78     66.79 o 
  11   1   5      210.96      350.28     80.39 o 
  12   1   5        2.92       94.60     66.08 o 
  13   1   5        0.49       22.08     49.99 o 
  14   1   5       73.64      132.59    104.90 o 
 -18   2   5      522.87      428.46    116.27 o 
 -17   2   5      876.82      817.05    110.06 o 
 -16   2   5     2769.87     2797.55    180.07 o 
 -15   2   5     4963.79     5105.41    181.30 o 
 -14   2   5     1780.45     1726.45     98.00 o 
 -13   2   5      251.16      289.46     59.47 o 
 -12   2   5    10102.61    10109.45    283.77 o 
 -11   2   5     9772.61     9875.84    248.25 o 
 -10   2   5    13554.08    13753.93    250.67 o 
  -9   2   5      396.54      399.17     36.68 o 
  -8   2   5    33189.73    33045.46    456.10 o 
  -7   2   5    47704.21    47505.18    587.26 o 
  -6   2   5    68545.87    69352.60    581.09 o 
  -5   2   5    28009.86    28313.88    258.37 o 
  -4   2   5     1634.20     1901.99     42.18 o 
  -3   2   5    27729.05    28231.56    293.38 o 
  -2   2   5   198850.45   198325.91   1474.51 o 
  -1   2   5   155532.98   157792.86   1218.20 o 
   0   2   5    14510.99    15074.61    157.10 o 
   1   2   5       43.70      107.57     39.85 o 
   2   2   5    11346.85    11907.37    145.63 o 
   3   2   5    52298.70    52351.78    532.82 o 
   4   2   5    28129.39    28013.93    336.59 o 
   5   2   5     3970.34     3957.88     82.65 o 
   6   2   5     3238.72     3281.17     79.35 o 
   7   2   5     9818.89     9863.96    184.56 o 
   8   2   5    13236.89    12773.06    243.33 o 
   9   2   5    14221.24    13904.34    290.67 o 
  10   2   5     1723.09     1561.51    109.68 o 
  11   2   5      829.79      865.69     81.22 o 
  12   2   5     3383.85     2950.87    127.26 o 
  13   2   5     1922.04     1657.35    137.87 o 
  14   2   5     1137.72      974.55    116.98 o 
 -18   3   5       30.22        0.00     51.73 o 
 -17   3   5       68.02      103.35     63.95 o 
 -16   3   5       51.72       51.41     52.04 o 
 -15   3   5      494.01      498.80     67.17 o 
 -14   3   5     3073.83     3349.37    140.34 o 
 -13   3   5      618.49      704.67     73.61 o 
 -12   3   5       31.95       62.21     50.31 o 
 -11   3   5       95.76      157.81     45.58 o 
 -10   3   5     3445.77     3716.67    109.14 o 
  -9   3   5     5045.28     5116.05    120.14 o 
  -8   3   5    13655.33    13542.25    221.34 o 
  -7   3   5      295.62      334.01     33.43 o 
  -6   3   5     1658.50     1770.53     70.03 o 
  -5   3   5     2252.68     2042.59     37.93 o 
  -4   3   5    14164.83    14912.71    200.61 o 
  -3   3   5     6149.81     6249.07    101.10 o 
  -2   3   5     4986.99     4963.11     61.96 o 
  -1   3   5     7675.61     8070.54     99.65 o 
   0   3   5    14094.98    14086.03    160.53 o 
   1   3   5    16040.27    15652.12    202.72 o 
   2   3   5    12961.83    12826.76    164.04 o 
   3   3   5     1536.80     1427.84     41.28 o 
   4   3   5     1298.44     1288.93     56.90 o 
   5   3   5     8942.71     8526.34    145.85 o 
   6   3   5     7255.30     6938.11    218.25 o 
   7   3   5     2579.26     2491.83     80.56 o 
   8   3   5      569.08      683.54     83.71 o 
   9   3   5        5.00      118.22     64.77 o 
  10   3   5     2154.24     2025.25    113.76 o 
  11   3   5     1103.59     1164.70     77.82 o 
  12   3   5       37.86       42.30     53.23 o 
  13   3   5       10.36        0.00     58.43 o 
  14   3   5      126.06      263.72    152.92 o 
 -17   4   5      117.10       45.96     52.27 o 
 -16   4   5        4.09       70.66     49.84 o 
 -15   4   5       10.26       31.13     44.81 o 
 -14   4   5        1.03       29.98     70.85 o 
 -13   4   5      818.25      826.38     77.51 o 
 -12   4   5     2382.76     2208.23    104.42 o 
 -11   4   5        6.05        9.92     39.44 o 
 -10   4   5       42.86       72.19     29.29 o 
  -9   4   5      140.82      215.64     54.00 o 
  -8   4   5      758.21      645.09     28.86 o 
  -7   4   5      712.96      661.36     30.44 o 
  -6   4   5     1402.77     1466.36     37.31 o 
  -5   4   5      363.89      457.57     57.45 o 
  -4   4   5       65.93       96.48     23.37 o 
  -3   4   5      165.88      175.91     23.98 o 
  -2   4   5       33.38       69.39     25.39 o 
  -1   4   5     5610.60     5533.85     87.92 o 
   0   4   5       66.78       27.42     14.58 o 
   1   4   5     1032.00     1101.17     54.23 o 
   2   4   5      142.80      273.92     67.65 o 
   3   4   5     2264.13     2113.39     57.68 o 
   4   4   5     1306.56     1283.91     48.86 o 
   5   4   5     1021.41      926.84     57.23 o 
   6   4   5     1537.03     1368.78     93.32 o 
   7   4   5       62.23       93.93     29.92 o 
   8   4   5      269.19      353.90     66.52 o 
   9   4   5      667.89      604.29    106.12 o 
  10   4   5      407.17      511.28     57.03 o 
  11   4   5      248.19      396.29    118.81 o 
  12   4   5        8.63       15.45     47.56 o 
  13   4   5       34.15       75.58     65.45 o 
 -17   5   5        4.64       26.29     48.02 o 
 -16   5   5       19.38       17.17     36.95 o 
 -15   5   5       81.95       54.39     60.54 o 
 -14   5   5      930.91      985.05     84.85 o 
 -13   5   5      718.60      697.53     69.35 o 
 -12   5   5       55.58      202.20     84.11 o 
 -11   5   5      435.94      462.15     54.26 o 
 -10   5   5      444.75      514.99     43.94 o 
  -9   5   5     1591.75     1410.65     57.98 o 
  -8   5   5     1866.07     1706.37     87.99 o 
  -7   5   5      901.46      894.56     36.47 o 
  -6   5   5      665.52      795.65     81.89 o 
  -5   5   5      176.34      245.16     33.82 o 
  -4   5   5      448.67      580.69     37.88 o 
  -3   5   5      320.28      359.70     36.66 o 
  -2   5   5     1022.50      891.55     32.74 o 
  -1   5   5     3865.09     3811.88     68.76 o 
   0   5   5     2858.51     2712.92     63.59 o 
   1   5   5     1290.54     1344.14     54.21 o 
   2   5   5      568.66      723.05     58.24 o 
   3   5   5       70.51      189.80     32.95 o 
   4   5   5     1216.34     1088.09     52.57 o 
   5   5   5     2474.08     2343.52     75.03 o 
   6   5   5     1432.33     1612.23     69.62 o 
   7   5   5      127.86      130.10     34.40 o 
   8   5   5        6.46       10.29     26.81 o 
   9   5   5      165.23      273.48     55.67 o 
  10   5   5      203.65      216.06     82.33 o 
  11   5   5        0.81       19.74     50.78 o 
  12   5   5       53.04       78.98     62.86 o 
 -16   6   5      570.13      473.68    103.77 o 
 -15   6   5      706.89      922.68    136.06 o 
 -14   6   5      151.96      286.44     75.79 o 
 -13   6   5      323.02      520.08     81.27 o 
 -12   6   5     2188.29     2060.05    108.74 o 
 -11   6   5     2059.04     2016.13    116.18 o 
 -10   6   5      405.10      461.63     72.49 o 
  -9   6   5      684.31      708.13     89.78 o 
  -8   6   5     5452.81     5241.70    131.20 o 
  -7   6   5     8941.28     8566.69    187.56 o 
  -6   6   5     4359.14     4335.35    129.17 o 
  -5   6   5     1173.98     1244.25     65.26 o 
  -4   6   5      274.19      309.88     41.49 o 
  -3   6   5     7678.17     7709.14    173.00 o 
  -2   6   5    15757.78    15731.67    292.40 o 
  -1   6   5    11501.25    11544.62    182.83 o 
   0   6   5      609.16      546.08     55.50 o 
   1   6   5      695.07      781.68     45.33 o 
   2   6   5     1448.11     1463.82     61.29 o 
   3   6   5     4144.98     3934.61    133.95 o 
   4   6   5     2653.40     2626.29    102.06 o 
   5   6   5       52.78      113.83     31.63 o 
   6   6   5      894.72      942.38     61.20 o 
   7   6   5     2025.39     1936.88    110.48 o 
   8   6   5     2075.30     2057.49    103.19 o 
   9   6   5     2133.16     2204.38    125.27 o 
  10   6   5      282.36      507.33     96.79 o 
  11   6   5      227.50      188.93    151.12 o 
 -15   7   5       45.16       58.70     69.80 o 
 -14   7   5      347.48      473.24     93.98 o 
 -13   7   5      173.34      239.05     93.67 o 
 -12   7   5        7.02      169.13     80.77 o 
 -11   7   5      305.88      321.21     76.02 o 
 -10   7   5      322.91      444.89     70.64 o 
  -9   7   5      637.52      651.17     79.22 o 
  -8   7   5     1389.09     1382.42     74.75 o 
  -7   7   5        0.50       65.91     33.16 o 
  -6   7   5      674.03      678.59     72.96 o 
  -5   7   5     1249.94     1312.34     86.60 o 
  -4   7   5     1690.93     1526.32    156.39 o 
  -3   7   5     1505.48     1461.12     79.77 o 
  -2   7   5      304.69      486.62     74.23 o 
  -1   7   5     1072.78     1055.31     65.22 o 
   0   7   5     2586.88     2507.36     98.00 o 
   1   7   5     2027.88     2058.37     76.91 o 
   2   7   5     1270.40     1253.15     65.80 o 
   3   7   5      309.08      511.76     82.52 o 
   4   7   5      451.82      445.66     66.79 o 
   5   7   5     1734.58     1722.95     96.67 o 
   6   7   5      886.57      882.61     74.02 o 
   7   7   5      471.52      468.10     56.86 o 
   8   7   5        3.46       86.34     78.48 o 
   9   7   5      133.03      105.52     58.31 o 
  10   7   5      220.95      268.40    101.21 o 
 -13   8   5      148.05      133.37    107.11 o 
 -12   8   5      251.86      304.77     88.82 o 
 -11   8   5      298.50      381.56     81.70 o 
 -10   8   5       55.87       41.95     57.81 o 
  -9   8   5       57.64      403.67    149.11 o 
  -8   8   5      186.41      158.31     76.96 o 
  -7   8   5      112.15      155.13     43.49 o 
  -6   8   5        2.73       95.84     41.43 o 
  -5   8   5       20.97       32.25     35.11 o 
  -4   8   5       90.01      125.63     46.37 o 
  -3   8   5      354.60      371.91     53.40 o 
  -2   8   5      380.46      499.97     99.55 o 
  -1   8   5      104.90       84.19     40.27 o 
   0   8   5       12.51        0.00     41.15 o 
   1   8   5      156.94      187.11     58.45 o 
   2   8   5      174.35      166.30     47.95 o 
   3   8   5      914.89      859.45     62.39 o 
   4   8   5      688.30      620.28     83.23 o 
   5   8   5      563.45      565.39     60.23 o 
   6   8   5       53.02      177.55     74.45 o 
   7   8   5        2.65       46.53     41.00 o 
   8   8   5       10.28        0.00     52.50 o 
   9   8   5      322.69      232.85     80.00 o 
 -11   9   5       88.55       93.75     65.82 o 
 -10   9   5      419.66      523.21     91.08 o 
  -9   9   5     1325.04     1286.35    152.58 o 
  -8   9   5     1739.54     1711.73    137.96 o 
  -7   9   5     1262.96     1276.76     93.59 o 
  -6   9   5      108.01      126.90     49.21 o 
  -5   9   5      148.99      239.23     72.65 o 
  -4   9   5     1603.79     1491.87     94.18 o 
  -3   9   5      529.82      709.62     73.28 o 
  -2   9   5        6.48      120.22     91.25 o 
  -1   9   5       84.13      142.26     45.05 o 
   0   9   5     2818.57     2557.63    131.99 o 
   1   9   5     2452.55     2262.09    109.37 o 
   2   9   5      749.36      660.54     74.54 o 
   3   9   5        5.75       58.93     42.34 o 
   4   9   5     1011.02      898.27     80.40 o 
   5   9   5     1312.65     1187.42     92.20 o 
   6   9   5     1485.72     1530.05    163.80 o 
   7   9   5      276.66      384.97    132.73 o 
  -9  10   5        0.66        0.00     53.05 o 
  -8  10   5      615.22      786.81    118.60 o 
  -7  10   5     1804.79     2682.36    761.08 o 
  -6  10   5     1208.10     1338.85    131.69 o 
  -5  10   5      220.87      190.69     61.97 o 
  -4  10   5        0.06        0.00     40.36 o 
  -3  10   5      966.80      893.07     88.28 o 
  -2  10   5     3394.67     3806.16    369.11 o 
  -1  10   5     1475.36     1364.54    166.32 o 
   0  10   5      203.40      314.50     91.97 o 
   1  10   5       81.27       31.96     51.19 o 
   2  10   5      966.01      997.27    106.89 o 
   3  10   5      906.74      819.85     98.00 o 
   4  10   5      688.94      725.06     98.53 o 
 -19   0   6      672.69      521.51    135.48 o 
 -18   0   6       12.89       32.39     89.08 o 
 -17   0   6       36.79        0.00     83.56 o 
 -16   0   6        4.07       75.64     79.99 o 
 -15   0   6      365.74      564.99    107.53 o 
 -14   0   6     2025.68     2226.32    166.98 o 
 -13   0   6     2467.21     1961.18    185.33 o 
 -12   0   6      811.28      871.25    162.39 o 
 -11   0   6     2175.68     1983.05    150.68 o 
 -10   0   6      752.90      545.87     45.36 o 
  -9   0   6     1500.79     1556.93     99.63 o 
  -8   0   6     1160.35     1131.20     63.47 o 
  -7   0   6     3366.65     3523.00     72.25 o 
  -6   0   6       27.96      136.94     33.17 o 
  -5   0   6     4233.12     4550.00    106.96 o 
  -4   0   6       35.12       84.45     39.91 o 
  -3   0   6      320.95      248.05     57.54 o 
  -2   0   6      313.40      460.10     47.67 o 
  -1   0   6     3685.55     3546.01    121.87 o 
   0   0   6     1455.59     1478.54     32.16 o 
   1   0   6        6.76       19.97     12.04 o 
   2   0   6     4342.30     4170.96     79.22 o 
   3   0   6       70.85      102.13     60.54 o 
   4   0   6      298.02      420.94     56.53 o 
   5   0   6      732.93      645.97     47.97 o 
   6   0   6     2010.05     1999.94    136.62 o 
   7   0   6     1812.69     1769.99     93.46 o 
   8   0   6       10.78       73.90     46.02 o 
   9   0   6      558.05      617.42     81.81 o 
  10   0   6     2356.43     2329.60    139.38 o 
  11   0   6       18.96        6.13     38.72 o 
  12   0   6      670.12      659.58     99.68 o 
  13   0   6      316.24      434.33    117.51 o 
  14   0   6      237.59      484.85    185.51 o 
 -19   1   6       10.86        0.00     60.08 o 
 -18   1   6      139.84      181.33     78.73 o 
 -17   1   6      207.18      345.66     79.73 o 
 -16   1   6     1566.01     1666.67    124.45 o 
 -15   1   6     2836.35     2983.26    158.01 o 
 -14   1   6      545.77      609.13     57.94 o 
 -13   1   6     2029.13     2045.60     83.91 o 
 -12   1   6     1358.55     1277.00     64.34 o 
 -11   1   6     2139.17     2017.19    101.89 o 
 -10   1   6     3420.06     3551.54     95.31 o 
  -9   1   6      166.28      187.80     24.12 o 
  -8   1   6     8533.06     8524.71    205.72 o 
  -7   1   6    13086.61    12033.07    231.70 o 
  -6   1   6     3955.90     3829.83     84.39 o 
  -5   1   6     2913.18     3304.66     54.31 o 
  -4   1   6     4119.54     4140.78     60.90 o 
  -3   1   6     1958.05     2040.16     53.78 o 
  -2   1   6     4886.92     4504.29     58.23 o 
  -1   1   6     1015.94      939.88     24.88 o 
   0   1   6     1008.06     1013.75     31.00 o 
   1   1   6      913.99      940.61     47.24 o 
   2   1   6     4561.73     4096.40    149.57 o 
   3   1   6     7781.64     7991.24    105.70 o 
   4   1   6     1042.86     1046.66     34.60 o 
   5   1   6      983.09     1029.79     53.72 o 
   6   1   6     5397.70     5962.95    284.37 o 
   7   1   6     3098.37     3000.98     90.76 o 
   8   1   6      815.83      925.00     56.85 o 
   9   1   6     1094.56     1171.94     72.41 o 
  10   1   6       93.60       85.32     38.99 o 
  11   1   6     1712.86     1666.58     88.08 o 
  12   1   6      205.72      190.87     47.64 o 
  13   1   6      142.91      116.50     71.71 o 
  14   1   6        5.69        0.00     72.63 o 
 -19   2   6        0.32        0.00     65.59 o 
 -18   2   6        0.05       19.34     51.12 o 
 -17   2   6        9.88       77.50     56.89 o 
 -16   2   6       39.74       62.08     46.29 o 
 -15   2   6      506.48      543.76     65.35 o 
 -14   2   6       10.20      230.29     95.88 o 
 -13   2   6       93.45       73.17     52.15 o 
 -12   2   6      220.10      457.50    109.56 o 
 -11   2   6      204.42      196.01     35.37 o 
 -10   2   6      418.23      499.16     40.09 o 
  -9   2   6       15.65        0.00     17.92 o 
  -8   2   6      365.53      479.53     43.74 o 
  -7   2   6       92.32      169.53     23.90 o 
  -6   2   6      307.54      333.41     22.77 o 
  -5   2   6      510.69      450.44     17.61 o 
  -4   2   6       37.40       74.98     15.33 o 
  -3   2   6     1977.36     2197.25     41.50 o 
  -2   2   6      389.85      515.03     36.33 o 
  -1   2   6     5720.72     5836.71     72.68 o 
   0   2   6      915.69      979.30     22.97 o 
   1   2   6        0.78        6.39     18.19 o 
   2   2   6      787.82      819.24     30.56 o 
   3   2   6      271.85      376.18     35.23 o 
   4   2   6      417.08      467.88     30.84 o 
   5   2   6      714.92      736.22     41.76 o 
   6   2   6      994.05      883.69     51.91 o 
   7   2   6      132.11      141.60     50.11 o 
   8   2   6       11.19        0.72     37.61 o 
   9   2   6       25.24       20.71     29.56 o 
  10   2   6      221.37      233.84     44.38 o 
  11   2   6       40.10       88.29     44.15 o 
  12   2   6       17.15       48.77     47.79 o 
  13   2   6        0.05        0.26     43.74 o 
 -18   3   6      125.01      134.85     65.60 o 
 -17   3   6      972.93     1008.25    118.43 o 
 -16   3   6     1124.00     1312.77    106.48 o 
 -15   3   6     1553.41     1687.68    102.75 o 
 -14   3   6        2.28      105.98     63.24 o 
 -13   3   6     5781.62     5733.55    180.62 o 
 -12   3   6     4083.96     4229.71    135.95 o 
 -11   3   6     4859.74     4653.13    125.80 o 
 -10   3   6     3103.53     2892.26    120.72 o 
  -9   3   6     1108.09     1148.35     53.05 o 
  -8   3   6    11902.70    11584.74    195.63 o 
  -7   3   6    31311.99    31104.18    326.87 o 
  -6   3   6    11075.74    10853.54    130.39 o 
  -5   3   6     2215.20     2081.32     38.17 o 
  -4   3   6     1753.89     1741.70     45.72 o 
  -3   3   6    12386.37    11964.51    124.40 o 
  -2   3   6    21818.98    22153.63    224.79 o 
  -1   3   6     3217.56     3549.18     75.60 o 
   0   3   6      990.15      931.13     29.56 o 
   1   3   6     9290.37     9818.74    145.38 o 
   2   3   6    10394.13     9772.75    136.43 o 
   3   3   6    17197.96    16988.72    223.73 o 
   4   3   6     1751.98     1703.55    107.43 o 
   5   3   6     3239.75     3248.55     96.04 o 
   6   3   6     3154.16     3005.33     81.28 o 
   7   3   6     7980.74     7587.60    201.81 o 
   8   3   6     5437.68     5055.90    157.04 o 
   9   3   6      157.14      194.09     42.62 o 
  10   3   6      333.27      308.72     70.05 o 
  11   3   6      845.37      692.31    156.72 o 
  12   3   6      485.70      569.42     87.19 o 
  13   3   6      203.20      436.44     94.76 o 
 -18   4   6      195.06      480.77     99.19 o 
 -17   4   6       40.41       74.33     55.51 o 
 -16   4   6       33.36       10.59     44.45 o 
 -15   4   6     1668.54     1594.78    105.45 o 
 -14   4   6     2525.17     2712.44    137.32 o 
 -13   4   6     2952.07     2860.34    121.13 o 
 -12   4   6     1817.74     1716.58     94.56 o 
 -11   4   6        5.90        0.00     30.11 o 
 -10   4   6     1895.15     1839.20     80.85 o 
  -9   4   6     6382.35     6421.22    137.09 o 
  -8   4   6     1175.50     1026.48     43.82 o 
  -7   4   6     2239.81     2137.02     54.25 o 
  -6   4   6     2605.52     2325.60     35.84 o 
  -5   4   6     3883.39     4096.36     90.28 o 
  -4   4   6     3631.49     3771.30     99.93 o 
  -3   4   6      894.68     1061.87     57.58 o 
  -2   4   6      408.73      360.13     17.07 o 
  -1   4   6    17757.49    17598.08    213.19 o 
   0   4   6     8499.79     9155.40    134.05 o 
   1   4   6     1582.67     1595.50     47.77 o 
   2   4   6     1386.59     1649.64     49.85 o 
   3   4   6     1969.86     2000.49     61.36 o 
   4   4   6     3572.37     3599.61     93.04 o 
   5   4   6      689.77      703.53     43.05 o 
   6   4   6      154.32      185.27     54.20 o 
   7   4   6      691.35      775.84     74.40 o 
   8   4   6      564.70      582.64     48.81 o 
   9   4   6     2901.95     2513.88    238.24 o 
  10   4   6     1911.62     1670.00    195.47 o 
  11   4   6       41.03       34.72     51.36 o 
  12   4   6      385.53      345.98     96.03 o 
 -17   5   6      428.68      393.72     78.01 o 
 -16   5   6     1233.46     1188.12    104.52 o 
 -15   5   6      514.19      593.94    103.29 o 
 -14   5   6      271.45      272.55     56.12 o 
 -13   5   6      506.35      601.78     63.98 o 
 -12   5   6     1066.09     1149.15     72.77 o 
 -11   5   6     1643.71     1611.67     82.69 o 
 -10   5   6      777.74      785.13     79.14 o 
  -9   5   6       15.27       43.98     20.57 o 
  -8   5   6     2317.31     2190.99     55.72 o 
  -7   5   6     3067.04     2897.07     81.68 o 
  -6   5   6      914.68      899.41     48.59 o 
  -5   5   6      360.75      393.56     36.04 o 
  -4   5   6     1150.33     1311.79     54.38 o 
  -3   5   6      426.87      458.23     38.79 o 
  -2   5   6     7609.92     6974.70    247.28 o 
  -1   5   6      471.75      549.94     39.89 o 
   0   5   6       60.89      127.88     38.19 o 
   1   5   6      168.54      160.78     27.11 o 
   2   5   6     1681.10     1703.48     64.01 o 
   3   5   6     3081.75     2888.88     80.84 o 
   4   5   6     1589.42     1527.71     75.73 o 
   5   5   6       15.21       26.13     31.47 o 
   6   5   6     1280.54     1297.46     68.70 o 
   7   5   6     2077.85     1904.42     80.80 o 
   8   5   6     1037.73     1070.22    100.48 o 
   9   5   6      407.61      377.58     88.82 o 
  10   5   6       19.37      108.65     57.46 o 
  11   5   6      609.19      460.60     90.26 o 
  12   5   6      399.26      539.83    196.15 o 
 -16   6   6      107.77      132.74     73.99 o 
 -15   6   6       56.00        8.52     47.48 o 
 -14   6   6      113.65      104.72     59.76 o 
 -13   6   6       32.25       24.70     49.81 o 
 -12   6   6       81.50       68.04     50.37 o 
 -11   6   6       17.68       55.94     45.82 o 
 -10   6   6        0.05      115.15     49.95 o 
  -9   6   6        7.69        0.00     21.87 o 
  -8   6   6      147.67      162.41     30.60 o 
  -7   6   6       22.24      108.45     58.26 o 
  -6   6   6      326.18      350.67     42.00 o 
  -5   6   6     1396.33     1394.37     66.32 o 
  -4   6   6      112.86      106.68     30.73 o 
  -3   6   6        9.76       53.67     29.09 o 
  -2   6   6      101.75      151.89     52.29 o 
  -1   6   6      363.21      368.84     55.17 o 
   0   6   6      751.54      732.75     44.81 o 
   1   6   6     1188.09     1065.52     56.13 o 
   2   6   6      291.09      254.87     48.34 o 
   3   6   6      393.13      441.61     50.99 o 
   4   6   6      164.81      199.53     39.39 o 
   5   6   6      103.31      134.07     46.23 o 
   6   6   6      175.58      241.44     44.19 o 
   7   6   6        4.08       30.05     36.61 o 
   8   6   6       14.78       61.80     43.53 o 
   9   6   6        3.78       32.10     51.74 o 
  10   6   6       10.09      103.18     61.75 o 
  11   6   6       33.99       49.43     64.51 o 
 -15   7   6       23.93       29.50     60.26 o 
 -14   7   6      157.35      485.74    164.65 o 
 -13   7   6      950.73      857.19    104.85 o 
 -12   7   6     1149.76     1146.63    141.60 o 
 -11   7   6      848.09      731.17     87.18 o 
 -10   7   6       53.01       70.11     57.64 o 
  -9   7   6      459.49      628.24     87.72 o 
  -8   7   6     2662.95     2612.82    101.39 o 
  -7   7   6     4270.86     4046.75    173.70 o 
  -6   7   6     3214.42     3111.76    111.87 o 
  -5   7   6     1365.66     1268.12     76.37 o 
  -4   7   6        9.12       49.08     35.50 o 
  -3   7   6     1307.46     1399.43    126.11 o 
  -2   7   6     1595.01     1674.64     83.73 o 
  -1   7   6      747.75      935.96     69.48 o 
   0   7   6       23.95      118.66     61.11 o 
   1   7   6     1038.90     1156.89     62.24 o 
   2   7   6     2793.18     2665.75     97.91 o 
   3   7   6     2437.64     2524.67    120.32 o 
   4   7   6     1064.04     1119.70     76.63 o 
   5   7   6        0.37       96.89     86.40 o 
   6   7   6     1209.91     1189.30     73.86 o 
   7   7   6     1747.87     1657.48    106.26 o 
   8   7   6     1119.28     1144.51    101.78 o 
   9   7   6      526.64      843.32    115.46 o 
  10   7   6        4.80        0.00     51.90 o 
 -13   8   6     1316.66     1290.15    131.90 o 
 -12   8   6      103.85      107.73     64.06 o 
 -11   8   6      252.32      212.35     68.52 o 
 -10   8   6     2368.14     2262.97    146.10 o 
  -9   8   6     3944.83     3752.62    173.91 o 
  -8   8   6     1002.17      996.75     74.73 o 
  -7   8   6      255.10      305.60     52.51 o 
  -6   8   6     3414.43     3475.92    135.31 o 
  -5   8   6     4940.88     4872.47    154.96 o 
  -4   8   6     4663.49     4533.85    184.50 o 
  -3   8   6      771.86      806.54     66.51 o 
  -2   8   6     1758.17     1788.17     94.28 o 
  -1   8   6     4877.03     5135.15    164.29 o 
   0   8   6     5504.39     5316.05    167.19 o 
   1   8   6     4106.47     3736.34    147.67 o 
   2   8   6      137.76      315.42     66.45 o 
   3   8   6     1254.72     1183.57     80.75 o 
   4   8   6     2710.70     2346.52    153.74 o 
   5   8   6     1720.63     1622.50     97.56 o 
   6   8   6       44.67       29.87     42.05 o 
   7   8   6       18.73       79.54     47.65 o 
   8   8   6      490.03      572.33     90.78 o 
 -11   9   6      562.29      842.05    121.63 o 
 -10   9   6      293.87      258.71     86.50 o 
  -9   9   6        6.53      189.92     70.16 o 
  -8   9   6     1923.10     1898.70    166.38 o 
  -7   9   6     1753.90     1801.12    102.47 o 
  -6   9   6     1068.34     1122.61     90.58 o 
  -5   9   6      258.55      235.27     64.76 o 
  -4   9   6      566.08      752.44     75.61 o 
  -3   9   6     1639.57     1557.29     95.48 o 
  -2   9   6     2890.95     3002.64    134.90 o 
  -1   9   6     1605.62     1651.70    110.50 o 
   0   9   6       17.10       55.16     42.57 o 
   1   9   6      513.23      694.68     67.36 o 
   2   9   6     1585.80     1507.74    118.39 o 
   3   9   6     2233.78     2107.80    124.06 o 
   4   9   6      772.70      762.88     78.98 o 
   5   9   6        0.01        0.00     48.05 o 
   6   9   6      444.69      341.53     95.03 o 
  -9  10   6        9.71       29.38     53.78 o 
  -8  10   6        0.25        0.00     59.98 o 
  -7  10   6        2.50        0.00     64.09 o 
  -6  10   6       52.62       33.15     50.51 o 
  -5  10   6      326.48      299.35     60.40 o 
  -4  10   6        3.15        7.77     36.45 o 
  -3  10   6       12.75      180.92     99.36 o 
  -2  10   6       49.80      237.23     62.18 o 
  -1  10   6      162.46      136.60     88.52 o 
   0  10   6      137.78      143.42     50.97 o 
   1  10   6      161.23      286.55    105.77 o 
   2  10   6        3.54        0.00     54.00 o 
   3  10   6        1.67       96.73     80.24 o 
 -19   1   7       45.57        1.14     43.50 o 
 -18   1   7       15.08       33.77     59.66 o 
 -17   1   7      107.55      166.34     65.82 o 
 -16   1   7      307.43      292.74     70.04 o 
 -15   1   7      881.62      807.25    105.56 o 
 -14   1   7      148.41      229.57     39.59 o 
 -13   1   7      948.48     1037.24     82.91 o 
 -12   1   7     2374.00     2272.25     84.78 o 
 -11   1   7     1242.40     1305.45     55.92 o 
 -10   1   7     1807.46     1753.34     82.43 o 
  -9   1   7     2729.42     2672.43     46.98 o 
  -8   1   7     2748.50     2611.50     72.61 o 
  -7   1   7     8285.96     8074.77    126.01 o 
  -6   1   7     6302.51     6257.17     94.04 o 
  -5   1   7    11871.17    12388.63    157.71 o 
  -4   1   7    11575.29    11350.43    159.75 o 
  -3   1   7     2474.51     2447.82     44.69 o 
  -2   1   7     1890.71     1812.91     29.42 o 
  -1   1   7     2480.59     2351.34     66.86 o 
   0   1   7     5940.28     5982.52     93.35 o 
   1   1   7      912.73     1033.22     36.66 o 
   2   1   7      147.51      189.20     10.33 o 
   3   1   7     2824.74     2617.67     48.90 o 
   4   1   7     9296.05     9333.75    182.28 o 
   5   1   7     1555.38     1440.07     46.93 o 
   6   1   7      264.30      286.06     36.37 o 
   7   1   7      308.75      342.45     34.73 o 
   8   1   7     2464.95     2261.37     88.42 o 
   9   1   7     2223.03     2207.90     93.31 o 
  10   1   7      892.70      837.55     66.46 o 
  11   1   7       15.86       19.96     44.47 o 
  12   1   7       71.31        0.00     45.18 o 
  13   1   7      114.88       59.53     68.73 o 
 -19   2   7      763.62      869.32    118.29 o 
 -18   2   7     1304.72     1265.56    121.72 o 
 -17   2   7     1570.34     1559.66    121.95 o 
 -16   2   7     1107.45     1148.89    100.36 o 
 -15   2   7      363.06      343.14     56.58 o 
 -14   2   7     6439.38     6573.88    189.05 o 
 -13   2   7    13063.25    12878.21    337.74 o 
 -12   2   7    10331.20    10204.42    262.59 o 
 -11   2   7     5471.12     5428.38    175.05 o 
 -10   2   7      362.78      417.04     46.71 o 
  -9   2   7    10530.02    10339.38    182.74 o 
  -8   2   7    42476.31    41181.79    414.07 o 
  -7   2   7    20082.43    21055.29    237.06 o 
  -6   2   7       67.30      114.09     14.44 o 
  -5   2   7     3168.60     2976.80     60.18 o 
  -4   2   7    35085.45    35076.11    370.86 o 
  -3   2   7    40441.12    40310.52    383.79 o 
  -2   2   7    20076.78    20187.60    204.19 o 
  -1   2   7      271.19      318.52     42.73 o 
   0   2   7     6851.13     6478.16    109.62 o 
   1   2   7    12822.76    12893.42    200.91 o 
   2   2   7    43538.74    45101.02    620.00 o 
   3   2   7    16214.10    16618.84    281.03 o 
   4   2   7      848.47      785.76     50.03 o 
   5   2   7     2349.69     2062.10     72.54 o 
   6   2   7     2177.91     1998.17     73.17 o 
   7   2   7      513.05      588.37     55.42 o 
   8   2   7     2153.45     1886.68     77.16 o 
   9   2   7      217.06      205.79     42.76 o 
  10   2   7      952.52      977.12     89.02 o 
  11   2   7     1526.93     1475.34    104.26 o 
  12   2   7      422.60      396.70    112.64 o 
  13   2   7      136.62      341.73    113.48 o 
 -18   3   7       39.96       27.49     57.06 o 
 -17   3   7      383.39      469.33    138.01 o 
 -16   3   7     1318.53     1390.66    102.57 o 
 -15   3   7     3526.26     3472.88    149.64 o 
 -14   3   7      316.43      389.46     59.85 o 
 -13   3   7     1631.00     1796.50     92.68 o 
 -12   3   7     3243.13     3174.49    113.21 o 
 -11   3   7     6819.09     6770.90    163.56 o 
 -10   3   7     7382.39     7471.27    163.22 o 
  -9   3   7     2937.91     2772.40     81.03 o 
  -8   3   7     2814.04     2764.51     84.38 o 
  -7   3   7    19260.05    19782.09    231.53 o 
  -6   3   7    22752.53    21743.18    242.22 o 
  -5   3   7     9896.74     9753.32    112.01 o 
  -4   3   7     6588.35     6664.59     79.31 o 
  -3   3   7       85.18      115.10     26.25 o 
  -2   3   7    19871.13    20033.76    221.46 o 
  -1   3   7    17533.85    17717.98    202.18 o 
   0   3   7     6970.62     6910.76    105.95 o 
   1   3   7        2.40        0.03     17.12 o 
   2   3   7      509.47      503.63     24.17 o 
   3   3   7     6515.57     6408.68    179.05 o 
   4   3   7    10825.50    10257.82    362.35 o 
   5   3   7     2956.26     2836.72    118.09 o 
   6   3   7       15.14       82.19     38.64 o 
   7   3   7     2567.22     2404.49    110.48 o 
   8   3   7     1560.55     1484.70     93.53 o 
   9   3   7     1677.99     1618.36    105.96 o 
  10   3   7      749.94      789.38     89.46 o 
  11   3   7      112.35      143.35     67.92 o 
  12   3   7      164.36      146.34     68.45 o 
 -18   4   7        7.64        0.00     62.78 o 
 -17   4   7        0.99      226.91     97.13 o 
 -16   4   7       10.44       52.92     58.05 o 
 -15   4   7      119.98      257.53    114.23 o 
 -14   4   7      112.49      118.23     45.01 o 
 -13   4   7       17.23        0.00     37.86 o 
 -12   4   7       19.17      190.25     71.28 o 
 -11   4   7        0.43       14.89     27.65 o 
 -10   4   7      699.31      639.70     71.30 o 
  -9   4   7      284.35      313.94     37.05 o 
  -8   4   7      558.08      524.43     27.75 o 
  -7   4   7      808.67      727.80     41.81 o 
  -6   4   7      119.50      178.78     35.30 o 
  -5   4   7     5027.81     4888.40    104.76 o 
  -4   4   7     1683.08     1572.84     56.01 o 
  -3   4   7     5059.59     4543.28    151.81 o 
  -2   4   7     1506.58     1531.50     48.98 o 
  -1   4   7     3255.35     3199.49     62.24 o 
   0   4   7     3229.84     3258.67     67.95 o 
   1   4   7       31.95        4.58     23.53 o 
   2   4   7      657.03      729.80     36.11 o 
   3   4   7     2178.43     1956.84     87.09 o 
   4   4   7        8.35       27.04     33.98 o 
   5   4   7       95.37      122.57     25.11 o 
   6   4   7      249.98      356.82     54.62 o 
   7   4   7      753.02      837.22     71.57 o 
   8   4   7     1269.34     1135.98     88.26 o 
   9   4   7       76.32      167.43     61.96 o 
  10   4   7       58.85      179.44     77.71 o 
  11   4   7       44.45        0.00     51.89 o 
  12   4   7       45.76       58.39     64.75 o 
 -17   5   7       21.58        0.00     51.87 o 
 -16   5   7       18.34      106.59     97.57 o 
 -15   5   7      115.86      141.62     61.81 o 
 -14   5   7      110.62      276.51    139.02 o 
 -13   5   7       51.91       32.73     34.21 o 
 -12   5   7      151.17      123.84     35.70 o 
 -11   5   7       19.65       13.26     26.73 o 
 -10   5   7      918.52      787.08     44.30 o 
  -9   5   7      194.16      370.82     68.08 o 
  -8   5   7      290.85      309.60     30.83 o 
  -7   5   7     1178.34     1189.29     55.37 o 
  -6   5   7     1849.91     1859.54     67.63 o 
  -5   5   7     1365.93     1335.64     60.96 o 
  -4   5   7     5138.24     5170.12    123.85 o 
  -3   5   7      917.04     1043.33     53.36 o 
  -2   5   7       81.24      104.93     33.70 o 
  -1   5   7      153.68      272.87     50.19 o 
   0   5   7      142.55      162.46     25.46 o 
   1   5   7       50.15        0.00     19.65 o 
   2   5   7        9.72       24.61     24.06 o 
   3   5   7     1148.11     1180.91     56.12 o 
   4   5   7     1144.18     1026.83     57.24 o 
   5   5   7       51.51      111.35     55.83 o 
   6   5   7        6.33        0.00     34.69 o 
   7   5   7      147.57      251.41     54.45 o 
   8   5   7     1262.59     1157.62     96.98 o 
   9   5   7      622.98      785.59     87.14 o 
  10   5   7      171.00      181.00     71.56 o 
  11   5   7        1.47        0.00     56.96 o 
 -16   6   7      266.94      381.45     97.92 o 
 -15   6   7        1.37       41.91     56.32 o 
 -14   6   7      954.59     1079.09    116.73 o 
 -13   6   7     1625.93     1633.23    121.55 o 
 -12   6   7     1846.22     1761.35    123.19 o 
 -11   6   7     2418.90     2226.87    123.76 o 
 -10   6   7      533.28      675.27     83.23 o 
  -9   6   7      461.89      379.01     39.26 o 
  -8   6   7     4742.14     4924.07    136.06 o 
  -7   6   7     2855.65     2838.43     95.18 o 
  -6   6   7     1199.76     1118.95     69.78 o 
  -5   6   7        7.24        0.00     28.35 o 
  -4   6   7     3604.30     3553.25    110.79 o 
  -3   6   7     3334.43     3475.08    105.97 o 
  -2   6   7     3778.66     3784.92    113.05 o 
  -1   6   7     2068.81     1949.76     72.89 o 
   0   6   7        2.52        0.00     39.66 o 
   1   6   7     1946.01     1923.73     69.09 o 
   2   6   7     7750.05     7542.25    164.27 o 
   3   6   7     6033.87     5895.41    157.26 o 
   4   6   7      808.31      900.87     57.70 o 
   5   6   7       16.08       46.02     31.92 o 
   6   6   7       16.30       28.39     35.81 o 
   7   6   7      555.10      528.97     67.00 o 
   8   6   7     1418.84     1404.38     97.85 o 
   9   6   7      238.50      307.77     78.79 o 
  10   6   7      126.50       38.07     58.19 o 
 -15   7   7      847.88      929.30    131.36 o 
 -14   7   7      130.09      188.42     80.17 o 
 -13   7   7      211.57      302.44     78.06 o 
 -12   7   7      625.57      638.59     83.27 o 
 -11   7   7      951.63     1021.65     95.51 o 
 -10   7   7     2164.54     2154.39    129.97 o 
  -9   7   7     1177.07     1204.20     97.52 o 
  -8   7   7      506.38      469.01     53.84 o 
  -7   7   7     3150.26     3034.88    120.05 o 
  -6   7   7     2742.77     2663.06    102.98 o 
  -5   7   7     1263.22     1357.20     82.80 o 
  -4   7   7     1893.04     1977.13     91.85 o 
  -3   7   7       16.62        0.00     28.35 o 
  -2   7   7     3550.10     3592.37    128.59 o 
  -1   7   7     3372.21     3456.33    125.89 o 
   0   7   7     1733.53     1692.73     94.19 o 
   1   7   7       82.71      123.03     53.89 o 
   2   7   7       20.86       91.83     38.25 o 
   3   7   7     1251.61     1220.43     74.15 o 
   4   7   7     2273.32     2141.51    128.38 o 
   5   7   7      411.72      465.97     62.63 o 
   6   7   7       49.48       58.29     53.66 o 
   7   7   7       91.35      145.75     67.71 o 
   8   7   7      377.70      478.03     80.94 o 
   9   7   7      396.75      564.65    132.25 o 
 -14   8   7       31.41       14.87     59.21 o 
 -13   8   7       17.08        0.00     59.96 o 
 -12   8   7       35.86       62.63     58.65 o 
 -11   8   7        4.43        3.91     74.70 o 
 -10   8   7       56.18       79.80     72.70 o 
  -9   8   7      113.29      128.07     55.49 o 
  -8   8   7      510.27      527.89     62.11 o 
  -7   8   7      573.25      610.40     69.58 o 
  -6   8   7       60.02      147.23     48.48 o 
  -5   8   7      116.33       88.63     40.21 o 
  -4   8   7        5.82       54.48     39.45 o 
  -3   8   7       65.88      166.09     69.01 o 
  -2   8   7      743.98      806.15     76.28 o 
  -1   8   7      739.66      696.48     71.75 o 
   0   8   7      526.98      446.08     75.11 o 
   1   8   7      315.66      438.98     64.71 o 
   2   8   7        3.80       53.29     36.78 o 
   3   8   7      142.63      116.22     54.06 o 
   4   8   7      249.59      328.80     55.09 o 
   5   8   7       11.15        9.65     38.15 o 
   6   8   7        0.22       35.33     40.73 o 
   7   8   7       13.81       46.32     49.69 o 
 -12   9   7      140.62      180.04     82.19 o 
 -11   9   7      557.16      492.73    106.90 o 
 -10   9   7      601.37      665.82     97.65 o 
  -9   9   7       49.97       31.35     55.63 o 
  -8   9   7       96.97      296.26    101.41 o 
  -7   9   7     1066.03     1153.60     90.59 o 
  -6   9   7     1941.25     2029.04    135.00 o 
  -5   9   7     1348.54     1332.85     98.67 o 
  -4   9   7      286.22      268.75     64.82 o 
  -3   9   7       12.38       50.35     41.62 o 
  -2   9   7      570.90      618.74     75.32 o 
  -1   9   7     1143.97     1072.34     90.13 o 
   0   9   7       56.15       45.57     39.87 o 
   1   9   7      187.74      192.22     55.17 o 
   2   9   7      849.23      937.49    108.21 o 
   3   9   7      918.72     1020.32    106.52 o 
   4   9   7      596.32      478.47     86.41 o 
   5   9   7      229.27      181.63     84.96 o 
  -9  10   7      319.35      436.17     98.28 o 
  -8  10   7      910.80      937.28    115.83 o 
  -7  10   7      896.01      848.88    105.61 o 
  -6  10   7       92.03       87.13     47.62 o 
  -5  10   7      105.73       80.48     51.20 o 
  -4  10   7      843.83      945.16     95.74 o 
  -3  10   7     1659.24     1601.89    160.99 o 
  -2  10   7      319.78      316.61     66.38 o 
  -1  10   7       13.27        0.32     38.29 o 
   0  10   7       22.88        0.00     37.23 o 
   1  10   7      858.56      749.34    103.52 o 
   2  10   7     1433.55     1296.04    145.58 o 
 -19   0   8        9.36       26.11    107.22 o 
 -18   0   8       23.33      156.37    157.21 o 
 -17   0   8       74.06       97.83    115.40 o 
 -16   0   8      233.79      409.36    108.79 o 
 -15   0   8     2670.32     2633.61    188.98 o 
 -14   0   8       69.14        0.00     65.09 o 
 -13   0   8     3732.65     3426.37    273.98 o 
 -12   0   8      416.54      367.94     46.11 o 
 -11   0   8     4223.74     3977.07    111.36 o 
 -10   0   8     3681.73     3346.47     92.48 o 
  -9   0   8     3330.05     3468.27     86.82 o 
  -8   0   8      545.94      503.60     34.03 o 
  -7   0   8    11795.26    10486.44    648.71 o 
  -6   0   8       23.39       16.26     15.01 o 
  -5   0   8       93.27       83.98     18.35 o 
  -4   0   8       14.74        9.33     14.40 o 
  -3   0   8    15220.53    14544.12    215.66 o 
  -2   0   8    23438.64    22837.62    366.99 o 
  -1   0   8      726.72      594.66     55.38 o 
   0   0   8     1898.10     1939.16    142.80 o 
   1   0   8     3971.01     3689.90     72.11 o 
   2   0   8     6508.56     6266.40    166.64 o 
   3   0   8    25151.54    25090.97    482.12 o 
   4   0   8    11902.12    11716.35    335.40 o 
   5   0   8       55.09      102.56     91.32 o 
   6   0   8      235.34      260.93     70.40 o 
   7   0   8     2412.42     2409.64    112.57 o 
   8   0   8     3556.77     3593.04    156.38 o 
   9   0   8     1178.77      961.05    152.56 o 
  10   0   8        9.88       22.57     82.38 o 
  11   0   8      742.09      827.69    154.54 o 
  12   0   8      795.24      683.34    151.75 o 
 -19   1   8      195.90      427.02     89.33 o 
 -18   1   8      496.56      678.88    101.50 o 
 -17   1   8     1742.49     2030.91    135.56 o 
 -16   1   8      658.28      715.39     94.22 o 
 -15   1   8       24.21       40.88     33.53 o 
 -14   1   8        6.32       11.56     24.80 o 
 -13   1   8     1363.57     1319.04     64.55 o 
 -12   1   8     1024.60     1044.15     55.88 o 
 -11   1   8     1230.20     1275.94     67.73 o 
 -10   1   8        8.72        0.00     12.23 o 
  -9   1   8     2895.60     2778.65     89.14 o 
  -8   1   8      112.73       77.76     14.94 o 
  -7   1   8      508.25      531.52     23.17 o 
  -6   1   8       66.44       95.15     20.76 o 
  -5   1   8      122.98      140.52     24.93 o 
  -4   1   8     7363.80     7203.99    102.17 o 
  -3   1   8     8909.28     9273.22    107.91 o 
  -2   1   8     5205.61     5174.46     72.89 o 
  -1   1   8       96.45      159.98     20.87 o 
   0   1   8     1924.90     2000.58     57.24 o 
   1   1   8      305.48      309.44     31.07 o 
   2   1   8     2600.08     2603.38     68.24 o 
   3   1   8     1204.23     1199.90     65.47 o 
   4   1   8      875.55      838.45     76.68 o 
   5   1   8     1554.01     1359.42     46.73 o 
   6   1   8     1256.34     1142.95     50.47 o 
   7   1   8     1281.37     1300.24     59.03 o 
   8   1   8       17.39       53.63     28.42 o 
   9   1   8      617.47      578.02     68.11 o 
  10   1   8      685.52      633.93     76.19 o 
  11   1   8      597.90     1034.83    135.24 o 
  12   1   8      244.99      308.89     81.66 o 
 -19   2   8        0.53        0.00     65.45 o 
 -18   2   8       24.21        0.00     76.43 o 
 -17   2   8        0.04        0.00     71.25 o 
 -16   2   8       21.29        0.00     38.12 o 
 -15   2   8       34.88       31.37     38.81 o 
 -14   2   8      103.59      324.65     50.44 o 
 -13   2   8       22.21       15.90     35.20 o 
 -12   2   8      401.81      478.70     60.40 o 
 -11   2   8      147.29      208.15     33.43 o 
 -10   2   8      102.61      215.83     30.53 o 
  -9   2   8      165.92      168.29     17.87 o 
  -8   2   8      752.98      791.02     34.39 o 
  -7   2   8       51.02       86.24     15.47 o 
  -6   2   8     2276.23     2156.96     54.51 o 
  -5   2   8       75.49      151.83     31.92 o 
  -4   2   8      541.28      597.84     23.21 o 
  -3   2   8     2056.81     2093.71     41.60 o 
  -2   2   8      326.90      312.78     19.08 o 
  -1   2   8     2721.24     2639.08     57.17 o 
   0   2   8       28.64       26.05     17.58 o 
   1   2   8        7.32        0.05     16.67 o 
   2   2   8       76.83       85.08     24.26 o 
   3   2   8       11.87        0.00     45.29 o 
   4   2   8       76.73      171.15     60.45 o 
   5   2   8      600.58      626.89     52.96 o 
   6   2   8        1.24        8.03     28.43 o 
   7   2   8       23.43       88.35     41.04 o 
   8   2   8       29.33       80.61     39.73 o 
   9   2   8       25.61        6.04     47.20 o 
  10   2   8        7.30       53.67     47.52 o 
  11   2   8        6.56       43.73     47.26 o 
  12   2   8        9.48       25.66     65.90 o 
 -19   3   8      680.50      978.62    121.39 o 
 -18   3   8      905.27     1020.91    162.47 o 
 -17   3   8      949.69      879.86    102.83 o 
 -16   3   8       96.52      150.97     69.75 o 
 -15   3   8      424.40      633.97     70.60 o 
 -14   3   8     1961.71     2041.94    103.90 o 
 -13   3   8     1029.47     1177.47     93.98 o 
 -12   3   8       42.26       48.80     41.22 o 
 -11   3   8       48.53      288.06     70.81 o 
 -10   3   8     2080.59     2116.54    104.37 o 
  -9   3   8     6634.40     6669.16    122.97 o 
  -8   3   8     1945.93     1776.37     46.19 o 
  -7   3   8     1903.89     1974.02     51.88 o 
  -6   3   8     2906.82     2755.33     62.62 o 
  -5   3   8     7341.13     7265.13    102.28 o 
  -4   3   8    24137.00    24506.16    291.96 o 
  -3   3   8     4395.55     4191.10     66.89 o 
  -2   3   8      381.99      505.70     24.00 o 
  -1   3   8      157.96      103.74     18.00 o 
   0   3   8     4915.75     5061.69     83.05 o 
   1   3   8     2387.37     2386.93     65.46 o 
   2   3   8      378.47      375.48     40.19 o 
   3   3   8      257.64      347.32     73.78 o 
   4   3   8     5336.47     5648.32    153.81 o 
   5   3   8     2272.46     2279.80    111.57 o 
   6   3   8      760.98      772.09     69.72 o 
   7   3   8       57.48       59.57     39.25 o 
   8   3   8      747.46      859.17     88.46 o 
   9   3   8     1067.42     1168.57     95.39 o 
  10   3   8     1202.59     1402.83    138.96 o 
  11   3   8      537.47      446.30     80.18 o 
  12   3   8        9.47        0.00     88.77 o 
 -18   4   8       27.05       50.54     59.06 o 
 -17   4   8      402.87      546.55     81.16 o 
 -16   4   8     1305.50     1147.63     86.56 o 
 -15   4   8     1379.73     1230.32     89.35 o 
 -14   4   8      198.16      286.05     64.97 o 
 -13   4   8     3965.23     3802.26    137.47 o 
 -12   4   8     4976.44     4901.16    147.51 o 
 -11   4   8     3430.55     3570.39    110.97 o 
 -10   4   8     2171.02     2031.85     72.48 o 
  -9   4   8      103.17      179.01     18.48 o 
  -8   4   8     5408.38     5346.04     91.48 o 
  -7   4   8     7763.09     7510.75    128.34 o 
  -6   4   8     4447.28     4678.75    109.44 o 
  -5   4   8      465.23      512.55     56.98 o 
  -4   4   8    11235.95    11212.91    194.37 o 
  -3   4   8    22768.03    22259.94    328.34 o 
  -2   4   8     9342.53     9361.77    135.09 o 
  -1   4   8      426.26      340.58     22.68 o 
   0   4   8      563.85      596.76     38.81 o 
   1   4   8     4937.35     4895.28     98.75 o 
   2   4   8    14658.15    14211.46    238.86 o 
   3   4   8    14868.99    14586.87    289.07 o 
   4   4   8     5206.89     5179.00    151.44 o 
   5   4   8      235.10      302.70     60.20 o 
   6   4   8     2164.66     2118.73    108.65 o 
   7   4   8     1448.43     1498.69     98.29 o 
   8   4   8     2199.50     2183.38    149.86 o 
   9   4   8      839.17      856.79     82.80 o 
  10   4   8      129.83      133.91     59.36 o 
  11   4   8      946.13     1274.01    139.55 o 
 -17   5   8      394.76      404.99     89.41 o 
 -16   5   8      582.14      553.27    173.31 o 
 -15   5   8       11.63       10.39     35.30 o 
 -14   5   8      552.63      414.58     58.26 o 
 -13   5   8      150.55      233.23     44.60 o 
 -12   5   8       33.29       48.06     28.29 o 
 -11   5   8     2511.58     2185.71     80.40 o 
 -10   5   8      274.27      550.83     59.48 o 
  -9   5   8     1540.97     1504.19     56.74 o 
  -8   5   8     1308.68     1201.55     72.44 o 
  -7   5   8      521.80      549.05     39.39 o 
  -6   5   8       43.16      124.91     45.13 o 
  -5   5   8      335.64      358.70     37.42 o 
  -4   5   8     2251.01     2253.13     77.87 o 
  -3   5   8     7805.04     7916.43    201.98 o 
  -2   5   8     1185.20     1242.47     52.10 o 
  -1   5   8       12.01      129.40     42.91 o 
   0   5   8      458.19      476.23     34.60 o 
   1   5   8     1667.01     1557.54     54.89 o 
   2   5   8     3396.38     3345.02    131.54 o 
   3   5   8     1235.70     1226.76    109.51 o 
   4   5   8      307.19      321.37     51.39 o 
   5   5   8     1780.84     1889.92    105.10 o 
   6   5   8     1577.80     1631.14    100.34 o 
   7   5   8     1077.77     1171.49     91.82 o 
   8   5   8      312.57      465.08     71.15 o 
   9   5   8      211.43      121.61     52.54 o 
  10   5   8      738.76      990.25    121.88 o 
 -16   6   8       18.27       51.77     59.92 o 
 -15   6   8       35.11        0.00     62.81 o 
 -14   6   8       82.41      159.09     99.75 o 
 -13   6   8       40.37      102.20     59.20 o 
 -12   6   8      114.94       79.54     58.18 o 
 -11   6   8      140.69      227.30     55.00 o 
 -10   6   8      326.43      292.06     61.04 o 
  -9   6   8      509.31      538.94     50.00 o 
  -8   6   8      893.84     1004.10     64.12 o 
  -7   6   8       28.37       73.09     33.82 o 
  -6   6   8        2.50       19.78     27.91 o 
  -5   6   8       11.76        8.15     24.73 o 
  -4   6   8      703.90      687.85     68.85 o 
  -3   6   8      999.72      849.13    117.36 o 
  -2   6   8      198.94      269.41     50.21 o 
  -1   6   8      653.34      582.89     44.26 o 
   0   6   8      109.21      157.23     32.06 o 
   1   6   8        0.14        0.72     28.14 o 
   2   6   8       28.78      145.08     77.55 o 
   3   6   8        9.35       76.65     31.83 o 
   4   6   8       41.65        0.00     33.82 o 
   5   6   8      574.77      678.83     81.90 o 
   6   6   8      407.94      424.73     68.48 o 
   7   6   8       18.39       62.68     46.21 o 
   8   6   8       27.17       72.62     50.35 o 
   9   6   8        7.05       50.00     56.47 o 
 -15   7   8      126.75      101.09     70.29 o 
 -14   7   8      402.48      617.75    106.09 o 
 -13   7   8      305.34      454.33     78.78 o 
 -12   7   8      150.39      304.05    116.36 o 
 -11   7   8       18.66      220.59    142.28 o 
 -10   7   8      554.83      582.23     77.98 o 
  -9   7   8     1459.23     1309.50     72.89 o 
  -8   7   8      768.00      629.25     63.33 o 
  -7   7   8        3.35       17.51     31.62 o 
  -6   7   8      930.83     1001.50     77.50 o 
  -5   7   8     2929.20     2916.30    113.80 o 
  -4   7   8     2201.33     2296.20     99.83 o 
  -3   7   8     5398.54     5669.90    201.88 o 
  -2   7   8     1326.08     1212.25     82.56 o 
  -1   7   8      833.08     1022.69     70.27 o 
   0   7   8      731.92      796.50     75.76 o 
   1   7   8     1217.73     1194.57     62.31 o 
   2   7   8      637.80      675.38     56.71 o 
   3   7   8       29.93       69.22     34.37 o 
   4   7   8      615.19      665.46     70.13 o 
   5   7   8     1412.74     1434.40     99.37 o 
   6   7   8      823.21      969.00    104.36 o 
   7   7   8       69.92       13.08     40.46 o 
   8   7   8      158.33      166.03     68.86 o 
 -14   8   8       69.56       95.11     76.30 o 
 -13   8   8     1064.82     1213.66    139.33 o 
 -12   8   8     2555.12     2594.85    168.46 o 
 -11   8   8     2860.61     2897.44    167.30 o 
 -10   8   8      828.33      891.30    112.01 o 
  -9   8   8      170.89      172.82     71.23 o 
  -8   8   8     2386.44     2433.18    117.04 o 
  -7   8   8     3985.21     4099.80    172.65 o 
  -6   8   8     2656.12     2575.88    114.85 o 
  -5   8   8      261.96      339.31     58.38 o 
  -4   8   8     2484.85     2382.25    110.71 o 
  -3   8   8     7275.88     7692.42    222.71 o 
  -2   8   8     4659.28     4712.45    164.14 o 
  -1   8   8      901.26      840.77     70.97 o 
   0   8   8      112.43      204.71     51.19 o 
   1   8   8     1422.87     1417.91    108.23 o 
   2   8   8     5010.83     4916.58    173.01 o 
   3   8   8     5296.64     5230.80    226.39 o 
   4   8   8      822.76      980.10    102.73 o 
   5   8   8       58.41        0.00     44.42 o 
   6   8   8      503.25      634.14    101.89 o 
   7   8   8     1142.61     1138.83    136.23 o 
 -12   9   8      106.23      161.49     74.76 o 
 -11   9   8       25.74        0.00     49.88 o 
 -10   9   8      177.76      186.80     77.98 o 
  -9   9   8     1012.32     1281.87    127.04 o 
  -8   9   8      589.95      709.43     88.23 o 
  -7   9   8        0.89      189.90    102.06 o 
  -6   9   8       64.30      136.07     66.85 o 
  -5   9   8       65.90      185.14    105.93 o 
  -4   9   8      924.98      826.73     80.00 o 
  -3   9   8     1367.84     1568.54    108.90 o 
  -2   9   8        6.90       14.74     41.00 o 
  -1   9   8      482.90      610.69     72.73 o 
   0   9   8      854.65      870.49     80.82 o 
   1   9   8      830.48      952.05     82.63 o 
   2   9   8      679.35      649.56     86.72 o 
   3   9   8       66.12      148.61     67.35 o 
   4   9   8      306.44      395.95     79.81 o 
   5   9   8      844.90      899.64    112.27 o 
  -8  10   8       85.47      201.67     76.75 o 
  -7  10   8      180.83      294.36     85.01 o 
  -6  10   8       42.54       47.07     49.34 o 
  -5  10   8       72.92       39.93     55.81 o 
  -4  10   8      129.26       95.59     54.40 o 
  -3  10   8       64.30       79.12     54.43 o 
  -2  10   8      139.01       97.35     55.04 o 
  -1  10   8       44.27      204.89    122.84 o 
   0  10   8        0.40       68.16     47.61 o 
   1  10   8        7.35        0.00     44.18 o 
 -19   1   9      237.30      521.94    151.12 o 
 -18   1   9      401.66      564.16     91.33 o 
 -17   1   9     2424.00     2410.93    212.33 o 
 -16   1   9     2818.45     2975.62    157.73 o 
 -15   1   9        1.15        0.00     27.67 o 
 -14   1   9       74.07       29.75     35.89 o 
 -13   1   9      752.20      791.45     53.11 o 
 -12   1   9     4354.45     4235.54    108.41 o 
 -11   1   9     3536.09     3400.64    132.15 o 
 -10   1   9     2135.74     2152.76     55.45 o 
  -9   1   9     1919.75     2041.52     60.65 o 
  -8   1   9     6760.74     6703.40    101.23 o 
  -7   1   9     1635.75     1491.57     54.24 o 
  -6   1   9     8011.00     8190.96    157.20 o 
  -5   1   9     1276.30     1307.54     37.66 o 
  -4   1   9     5995.76     6239.84     88.47 o 
  -3   1   9    18595.15    18906.72    204.42 o 
  -2   1   9    20611.79    20250.04    203.30 o 
  -1   1   9     7854.20     7927.73    128.78 o 
   0   1   9     1381.18     1466.55     58.94 o 
   1   1   9      846.66      866.73     44.85 o 
   2   1   9     7132.36     7128.60    158.74 o 
   3   1   9     5095.95     4891.41    114.57 o 
   4   1   9     1100.05     1162.20     57.42 o 
   5   1   9      443.93      511.82     54.20 o 
   6   1   9     2164.70     2209.57     99.48 o 
   7   1   9     1383.78     1440.39     84.44 o 
   8   1   9     1428.77     1514.86    127.10 o 
   9   1   9        0.49       96.56     83.74 o 
  10   1   9      695.99      649.76     98.12 o 
  11   1   9      944.09     1121.61    127.45 o 
  12   1   9      856.71     1049.49    154.36 o 
 -19   2   9      619.02      754.32    102.92 o 
 -18   2   9      524.97      750.41    104.80 o 
 -17   2   9      141.34       28.81     49.40 o 
 -16   2   9       77.98       34.99     36.79 o 
 -15   2   9     5433.81     5181.35    167.27 o 
 -14   2   9     8409.62     8323.92    215.45 o 
 -13   2   9      165.73      168.89     71.66 o 
 -12   2   9      801.90      847.95     71.21 o 
 -11   2   9     5235.18     5189.05    125.80 o 
 -10   2   9    19025.02    18343.63    433.16 o 
  -9   2   9    18389.64    17092.51    224.55 o 
  -8   2   9     6594.99     6824.83    120.13 o 
  -7   2   9       12.24       21.87     14.25 o 
  -6   2   9     3370.09     3577.59     70.36 o 
  -5   2   9    13309.44    14020.39    197.72 o 
  -4   2   9    11018.00    11438.69    146.33 o 
  -3   2   9     1160.07     1090.58     39.05 o 
  -2   2   9     4138.74     4259.28     68.51 o 
  -1   2   9     5245.92     5286.92    101.49 o 
   0   2   9     1074.65     1152.16     47.93 o 
   1   2   9      873.24      885.75     43.82 o 
   2   2   9        3.08        0.00     32.53 o 
   3   2   9     2474.24     2567.53     87.46 o 
   4   2   9     4860.24     4861.12    141.06 o 
   5   2   9     1114.56     1102.56     76.77 o 
   6   2   9     1432.11     1434.71     86.97 o 
   7   2   9      562.61      646.74     66.28 o 
   8   2   9      456.37      668.38     74.69 o 
   9   2   9      576.04      692.24     78.20 o 
  10   2   9      111.12       75.15     49.16 o 
  11   2   9       26.62        0.00     59.60 o 
 -19   3   9      526.04      608.83     98.31 o 
 -18   3   9      981.77      946.13    164.11 o 
 -17   3   9     2508.02     2528.96    156.11 o 
 -16   3   9     1565.67     1531.27    148.03 o 
 -15   3   9        2.07      156.86     68.01 o 
 -14   3   9     1936.46     1993.67    106.14 o 
 -13   3   9     4569.59     4825.91    154.84 o 
 -12   3   9     2454.63     2271.83     90.63 o 
 -11   3   9     2613.28     2644.11     92.63 o 
 -10   3   9      330.77      352.70     37.56 o 
  -9   3   9     8335.82     8203.16    130.35 o 
  -8   3   9     8760.98     8276.47    131.34 o 
  -7   3   9     3567.05     3517.63     79.15 o 
  -6   3   9     1155.83     1153.73     51.17 o 
  -5   3   9      346.27      363.19     31.45 o 
  -4   3   9     3917.02     3696.31     64.23 o 
  -3   3   9    17311.32    16876.51    209.05 o 
  -2   3   9    10370.80    10311.49    237.70 o 
  -1   3   9      687.10      747.85     53.34 o 
   0   3   9      685.89      844.86     82.73 o 
   1   3   9     1181.87     1065.46     71.77 o 
   2   3   9     4002.31     3828.20    104.53 o 
   3   3   9     3583.83     3584.30    114.62 o 
   4   3   9       55.14       81.54     43.79 o 
   5   3   9     1453.01     1514.49     89.80 o 
   6   3   9      939.32      883.33     70.82 o 
   7   3   9      844.14      914.37     77.08 o 
   8   3   9      920.73      881.87     80.44 o 
   9   3   9       73.77       62.41     50.67 o 
  10   3   9      623.68      764.49     98.42 o 
  11   3   9      652.97      554.67    116.22 o 
 -18   4   9        0.02        0.00     47.59 o 
 -17   4   9        8.40       90.26     49.10 o 
 -16   4   9        8.88        0.00     37.69 o 
 -15   4   9       77.52      173.19     46.81 o 
 -14   4   9       89.67       98.86     44.68 o 
 -13   4   9       18.35       44.55     37.34 o 
 -12   4   9      275.97      282.66     60.02 o 
 -11   4   9      858.38      852.21     59.88 o 
 -10   4   9       37.39       44.44     35.49 o 
  -9   4   9       10.81        8.58     14.81 o 
  -8   4   9       21.73       68.42     39.64 o 
  -7   4   9       95.44      105.17     24.49 o 
  -6   4   9      152.76      236.94     30.93 o 
  -5   4   9        0.18       23.39     13.62 o 
  -4   4   9      716.09      657.51     73.86 o 
  -3   4   9     1511.01     1418.27     41.66 o 
  -2   4   9       24.25       22.34     15.16 o 
  -1   4   9       33.55      124.31     29.27 o 
   0   4   9        0.72       72.12     30.32 o 
   1   4   9      652.01      693.12     79.84 o 
   2   4   9      346.02      359.37     46.89 o 
   3   4   9      227.18      208.09     79.62 o 
   4   4   9       37.62       24.48     40.82 o 
   5   4   9        2.65        0.00     37.82 o 
   6   4   9        5.58       14.99     38.04 o 
   7   4   9        0.59      139.14     74.29 o 
   8   4   9        5.78        0.00     47.19 o 
   9   4   9       19.92       32.39     51.12 o 
  10   4   9       49.93       23.99     47.90 o 
 -18   5   9      361.27      427.27     95.50 o 
 -17   5   9      680.17      697.18    187.62 o 
 -16   5   9     1399.42     1567.13    152.25 o 
 -15   5   9      584.71      784.94     94.61 o 
 -14   5   9        2.91        0.00     44.80 o 
 -13   5   9      421.93      559.22     80.29 o 
 -12   5   9     1362.40     1399.70     93.46 o 
 -11   5   9     1964.53     2046.08    107.11 o 
 -10   5   9     1143.51     1258.91     83.74 o 
  -9   5   9       46.69       49.35     23.90 o 
  -8   5   9     1785.83     1801.23     71.82 o 
  -7   5   9     2260.31     2220.24     85.35 o 
  -6   5   9     1943.50     1903.78     79.45 o 
  -5   5   9      537.05      544.66     46.69 o 
  -4   5   9     1573.50     1726.99     84.62 o 
  -3   5   9     6565.17     6618.78    154.36 o 
  -2   5   9     9862.21     9631.53    229.39 o 
  -1   5   9     4642.75     4444.45     94.15 o 
   0   5   9     1148.05     1205.01     50.95 o 
   1   5   9       10.62       60.67     37.92 o 
   2   5   9     2666.42     2949.09    110.73 o 
   3   5   9     2324.77     2324.88    107.25 o 
   4   5   9      736.94      722.77     69.40 o 
   5   5   9        7.48       10.71     37.79 o 
   6   5   9      618.26      708.38     79.71 o 
   7   5   9     1005.23      903.34     90.07 o 
   8   5   9      303.18      341.58     72.85 o 
   9   5   9       27.40        0.00     50.37 o 
  10   5   9       79.27      147.56     80.98 o 
 -17   6   9      665.51      676.94    180.36 o 
 -16   6   9       10.93       50.23     56.63 o 
 -15   6   9      972.34      997.17    117.81 o 
 -14   6   9     2036.70     1816.76    132.45 o 
 -13   6   9     1791.63     1783.65    123.04 o 
 -12   6   9      301.60      598.70     81.39 o 
 -11   6   9      873.01      811.49     97.03 o 
 -10   6   9     4510.91     4483.42    169.85 o 
  -9   6   9     7890.31     7829.69    191.05 o 
  -8   6   9     5602.52     5597.45    150.87 o 
  -7   6   9     2301.31     2162.11     95.96 o 
  -6   6   9       12.45       54.63     32.73 o 
  -5   6   9     5788.14     5660.62    162.59 o 
  -4   6   9    10564.67    10466.36    241.10 o 
  -3   6   9     2957.00     3045.76    200.46 o 
  -2   6   9       11.76      110.56     42.47 o 
  -1   6   9      275.57      351.17     30.53 o 
   0   6   9     2118.93     1978.50     71.87 o 
   1   6   9     3019.38     3230.27     97.69 o 
   2   6   9     1512.70     1476.37     81.02 o 
   3   6   9        4.23       99.51     69.06 o 
   4   6   9     2177.87     2110.99    111.35 o 
   5   6   9     2333.41     2534.47    129.89 o 
   6   6   9     1415.26     1422.45    167.59 o 
   7   6   9      591.61      668.02     83.32 o 
   8   6   9        5.13       39.28     72.54 o 
   9   6   9      463.31      398.82     94.18 o 
 -15   7   9      157.05      190.47     80.12 o 
 -14   7   9      817.06      989.31    111.50 o 
 -13   7   9     1812.34     1809.95    134.11 o 
 -12   7   9      998.31     1071.35    103.39 o 
 -11   7   9     1822.62     1711.39    120.71 o 
 -10   7   9      436.11      503.58     74.09 o 
  -9   7   9      775.55      837.49     68.12 o 
  -8   7   9     3277.46     3145.89    134.29 o 
  -7   7   9     3582.08     3408.93    136.31 o 
  -6   7   9      395.73      424.36     52.99 o 
  -5   7   9      801.67      781.28     66.96 o 
  -4   7   9      144.12      249.99     49.08 o 
  -3   7   9     5324.84     5661.34    187.11 o 
  -2   7   9     2415.44     2370.36    112.03 o 
  -1   7   9      659.38      679.13     78.54 o 
   0   7   9       31.82       95.06     41.53 o 
   1   7   9      189.68      342.69     85.45 o 
   2   7   9     1278.20     1332.80    113.92 o 
   3   7   9     1700.98     1540.05     90.97 o 
   4   7   9      219.12      256.87     77.94 o 
   5   7   9       80.77       41.90     46.28 o 
   6   7   9      251.71      170.89     62.70 o 
   7   7   9      447.74      602.35    119.18 o 
 -14   8   9      175.70      205.25    122.33 o 
 -13   8   9      189.11      349.40    128.71 o 
 -12   8   9       94.94       67.21     65.60 o 
 -11   8   9      135.58      168.88    101.67 o 
 -10   8   9       56.82      131.11     70.31 o 
  -9   8   9        1.70      135.28     88.79 o 
  -8   8   9        5.97       79.03     63.22 o 
  -7   8   9      520.43      515.77     63.41 o 
  -6   8   9       44.10       50.54     37.81 o 
  -5   8   9      129.18      226.66     59.63 o 
  -4   8   9       25.46       45.09     42.47 o 
  -3   8   9      913.78      812.68     80.48 o 
  -2   8   9      162.28      246.35     56.61 o 
  -1   8   9       92.43      162.72     52.58 o 
   0   8   9       67.16       63.97     43.65 o 
   1   8   9      396.05      541.37     70.62 o 
   2   8   9      603.89      652.08    124.99 o 
   3   8   9      813.44      973.24    114.00 o 
   4   8   9      285.75      531.63     91.99 o 
   5   8   9       50.05       59.58     57.86 o 
   6   8   9        0.72        0.00     53.64 o 
 -12   9   9      289.37      319.11     89.68 o 
 -11   9   9       93.43      101.18     71.36 o 
 -10   9   9        1.18        0.00     61.28 o 
  -9   9   9      331.16      609.42     89.64 o 
  -8   9   9      823.76      892.74    103.17 o 
  -7   9   9      519.20      625.40     70.05 o 
  -6   9   9        0.60      140.01     57.77 o 
  -5   9   9      828.51      814.23    115.95 o 
  -4   9   9      948.26     1082.94    121.94 o 
  -3   9   9     1361.89     1454.93    105.56 o 
  -2   9   9     1541.10     1590.84    130.91 o 
  -1   9   9      140.46      172.28     52.33 o 
   0   9   9       39.01       51.16     46.64 o 
   1   9   9      408.85      463.39     83.14 o 
   2   9   9      344.03      369.13     84.46 o 
   3   9   9      120.50       81.34     60.13 o 
   4   9   9        2.01        0.00     78.15 o 
  -8  10   9      531.30      658.68    100.67 o 
  -7  10   9       39.25       28.67     61.63 o 
  -6  10   9      215.53      201.76     63.96 o 
  -5  10   9     1056.45     1002.95    147.76 o 
  -4  10   9     1035.39     1089.32    106.75 o 
  -3  10   9      172.02      230.86     64.82 o 
  -2  10   9       13.69       69.56     51.43 o 
  -1  10   9      379.67      333.70     70.94 o 
   0  10   9      555.62      620.68     94.72 o 
 -20   0  10        0.02      110.80    106.10 o 
 -19   0  10      111.75      165.37     97.23 o 
 -18   0  10      904.55      889.16    145.83 o 
 -17   0  10     1660.97     2004.48    198.19 o 
 -16   0  10     4562.68     4875.89    303.08 o 
 -15   0  10      517.80      413.53     88.48 o 
 -14   0  10     4539.67     4541.04    228.66 o 
 -13   0  10     6009.53     5933.13    274.84 o 
 -12   0  10     7520.46     7038.58    180.65 o 
 -11   0  10     3860.10     3948.80    172.58 o 
 -10   0  10     1664.98     1741.67     70.39 o 
  -9   0  10    32750.24    32826.75    693.78 o 
  -8   0  10    36030.08    36573.12    806.84 o 
  -7   0  10    30659.74    30855.54    524.66 o 
  -6   0  10    17691.77    18238.38    319.26 o 
  -5   0  10     1008.78     1064.97    186.46 o 
  -4   0  10    42011.42    43806.31    656.15 o 
  -3   0  10    49522.71    48090.75    691.22 o 
  -2   0  10    15638.34    14870.01    410.42 o 
  -1   0  10     8348.60     8620.16    148.24 o 
   0   0  10     3957.25     3882.67     87.87 o 
   1   0  10    22193.60    22326.03    616.67 o 
   2   0  10    27308.01    25180.93    449.95 o 
   3   0  10     5916.83     5273.58    382.12 o 
   4   0  10      876.10      782.09     67.49 o 
   5   0  10      826.43      881.30     57.08 o 
   6   0  10     9002.67     8726.03    415.39 o 
   7   0  10    16062.62    16116.30    707.70 o 
   8   0  10     3890.43     3934.67    306.15 o 
   9   0  10        4.91      313.36    298.08 o 
  10   0  10     1112.72     1158.86    185.69 o 
  11   0  10     1055.63     1335.47    185.62 o 
 -20   1  10      161.69      277.54     95.30 o 
 -19   1  10        5.34        6.31     50.55 o 
 -18   1  10       91.54       91.36     90.04 o 
 -17   1  10       20.44       19.05     50.79 o 
 -16   1  10     2507.86     2517.36    142.48 o 
 -15   1  10     1110.29     1108.65    113.95 o 
 -14   1  10      370.02      414.59     49.32 o 
 -13   1  10        1.91       55.91     28.39 o 
 -12   1  10       26.78       39.38     17.66 o 
 -11   1  10     1455.62     1376.40     65.76 o 
 -10   1  10     6512.02     6625.03    129.30 o 
  -9   1  10      400.09      431.90     27.84 o 
  -8   1  10      215.23      278.71     30.84 o 
  -7   1  10     1113.09     1101.84     36.56 o 
  -6   1  10     2013.84     2052.11     48.44 o 
  -5   1  10     5340.44     5301.93    131.43 o 
  -4   1  10     1433.05     1364.66     36.66 o 
  -3   1  10     1112.00     1151.47     68.29 o 
  -2   1  10    11506.41    10944.46    138.42 o 
  -1   1  10     5044.55     4736.31     94.91 o 
   0   1  10     6226.30     6167.98    118.15 o 
   1   1  10     5813.39     5622.19    145.06 o 
   2   1  10       65.17       87.85     25.38 o 
   3   1  10     1437.09     1335.40     58.57 o 
   4   1  10     4608.92     4450.16    123.94 o 
   5   1  10     1018.14     1013.21     65.24 o 
   6   1  10        0.56       90.44     39.83 o 
   7   1  10      271.18      256.42     55.71 o 
   8   1  10      324.19      466.87     81.77 o 
   9   1  10      886.71      899.77    116.45 o 
  10   1  10      156.33      245.61     80.09 o 
  11   1  10        2.82       11.38     58.68 o 
 -19   2  10        6.46       55.79     61.48 o 
 -18   2  10       18.96      116.22    114.70 o 
 -17   2  10        3.97        1.90     41.65 o 
 -16   2  10       39.56      136.01     51.24 o 
 -15   2  10        5.83       71.10     38.24 o 
 -14   2  10      379.85      399.79     49.45 o 
 -13   2  10       39.52       23.12     27.40 o 
 -12   2  10        5.10        3.85     23.49 o 
 -11   2  10        1.81        0.00     24.59 o 
 -10   2  10      192.65      250.34     35.21 o 
  -9   2  10      250.42      271.48     24.68 o 
  -8   2  10        2.74        0.00     15.22 o 
  -7   2  10       50.40      129.20     28.92 o 
  -6   2  10      255.80      309.69     22.02 o 
  -5   2  10      557.14      596.72     33.61 o 
  -4   2  10        0.72        0.00     12.84 o 
  -3   2  10       87.25       72.34     26.57 o 
  -2   2  10      255.18      253.78     25.74 o 
  -1   2  10       66.48       68.32     21.97 o 
   0   2  10      164.31      267.60     30.60 o 
   1   2  10      115.96      125.22     28.51 o 
   2   2  10      324.33      332.21     41.53 o 
   3   2  10       58.08       17.90     28.77 o 
   4   2  10      828.72      686.60     58.45 o 
   5   2  10      153.42      158.73     41.50 o 
   6   2  10       61.93       59.09     41.44 o 
   7   2  10       31.53       86.13     60.05 o 
   8   2  10      198.20      315.95     65.55 o 
   9   2  10      188.51      146.80     66.73 o 
  10   2  10        0.32       69.41     66.40 o 
  11   2  10        0.07       12.38     60.30 o 
 -19   3  10       17.92       15.96     53.45 o 
 -18   3  10       23.46      163.93     71.58 o 
 -17   3  10      412.15      270.08     94.24 o 
 -16   3  10     1652.94     1588.78     99.41 o 
 -15   3  10      953.61     1024.74     87.13 o 
 -14   3  10        1.66        0.00     38.64 o 
 -13   3  10        0.96       40.03     35.28 o 
 -12   3  10      232.65      386.09     47.44 o 
 -11   3  10     2560.96     2555.41     90.45 o 
 -10   3  10      614.49      541.83     41.48 o 
  -9   3  10       50.37       66.50     19.60 o 
  -8   3  10     1699.68     1644.28     77.18 o 
  -7   3  10     1442.12     1419.48     40.85 o 
  -6   3  10       67.98       90.77     16.55 o 
  -5   3  10       67.79      109.91     20.58 o 
  -4   3  10      206.90      197.84     22.03 o 
  -3   3  10     4918.96     4786.21     96.23 o 
  -2   3  10     9015.04     8499.55    212.92 o 
  -1   3  10     3175.24     3209.95    107.21 o 
   0   3  10      959.58     1046.12     54.47 o 
   1   3  10      249.48      356.06     46.57 o 
   2   3  10      574.92      511.24     52.25 o 
   3   3  10     1016.67     1015.92     67.90 o 
   4   3  10      513.93      607.38     63.96 o 
   5   3  10      206.59      297.08     56.08 o 
   6   3  10       65.27      124.44     46.33 o 
   7   3  10      220.00      243.24     57.11 o 
   8   3  10      217.41      421.55     91.25 o 
   9   3  10       52.02       51.35     49.69 o 
  10   3  10       10.66        0.00     61.45 o 
 -18   4  10      411.40      423.52     85.12 o 
 -17   4  10     1578.23     1507.27    113.10 o 
 -16   4  10      812.59      744.10     75.14 o 
 -15   4  10      179.46      311.07     58.49 o 
 -14   4  10     1410.02     1493.78     93.32 o 
 -13   4  10     3450.58     3244.33    121.60 o 
 -12   4  10     2980.66     3080.79    110.65 o 
 -11   4  10      131.31      154.48     36.39 o 
 -10   4  10     4397.25     3920.08     85.37 o 
  -9   4  10    17007.20    16336.19    234.09 o 
  -8   4  10    13002.94    12242.59    313.53 o 
  -7   4  10     7242.08     6925.65    167.69 o 
  -6   4  10      246.02      285.67     31.97 o 
  -5   4  10      920.61      927.09     50.04 o 
  -4   4  10     9731.16     9585.79    144.08 o 
  -3   4  10    24952.78    24440.92    465.52 o 
  -2   4  10     3933.75     4046.14     83.44 o 
  -1   4  10      100.87      160.77     73.23 o 
   0   4  10     2808.70     2750.85    111.95 o 
   1   4  10     7615.52     7659.62    179.05 o 
   2   4  10     5949.91     5873.25    206.30 o 
   3   4  10     1578.97     1623.91     88.07 o 
   4   4  10      302.21      435.69     59.56 o 
   5   4  10     1842.75     1792.30    100.30 o 
   6   4  10     3797.31     3748.23    158.33 o 
   7   4  10     5198.44     5010.31    193.42 o 
   8   4  10     1745.43     1808.62    120.32 o 
   9   4  10       14.22       37.23     54.22 o 
  10   4  10      630.91      633.40    149.44 o 
 -18   5  10        6.04       69.86     59.11 o 
 -17   5  10        2.19        7.30     54.30 o 
 -16   5  10      286.30      459.07     89.68 o 
 -15   5  10      646.50      821.52    116.61 o 
 -14   5  10      155.85      253.31     63.63 o 
 -13   5  10        2.62        0.00     52.83 o 
 -12   5  10        0.91        0.00     41.48 o 
 -11   5  10     1089.03     1088.97    114.19 o 
 -10   5  10     2423.17     2284.18    142.01 o 
  -9   5  10      793.28      857.33     66.99 o 
  -8   5  10      160.29      273.81     43.18 o 
  -7   5  10     1051.84     1045.81     64.17 o 
  -6   5  10      865.46      901.14     55.76 o 
  -5   5  10     4618.54     4688.89    129.53 o 
  -4   5  10     1796.97     1997.99    100.93 o 
  -3   5  10      104.44       90.76     19.41 o 
  -2   5  10     4933.45     4737.37     99.74 o 
  -1   5  10     4614.83     4437.51     97.90 o 
   0   5  10     1734.79     1573.27     55.61 o 
   1   5  10     2807.70     2734.67    136.41 o 
   2   5  10       69.85      114.77     52.04 o 
   3   5  10     2743.25     2901.35    123.01 o 
   4   5  10     1589.98     1657.38     98.90 o 
   5   5  10      638.41      600.27     74.69 o 
   6   5  10      169.80      190.71     58.38 o 
   7   5  10       20.99       35.01     45.95 o 
   8   5  10      614.26      708.06     90.88 o 
   9   5  10      356.10      305.52     91.66 o 
 -17   6  10        6.17      131.54     89.46 o 
 -16   6  10       33.65      316.65    104.29 o 
 -15   6  10       88.68      179.23     76.49 o 
 -14   6  10       61.54       95.54     56.51 o 
 -13   6  10      245.64      251.44     67.65 o 
 -12   6  10       51.41      165.22    101.98 o 
 -11   6  10        3.47       38.45     52.13 o 
 -10   6  10        0.16       53.79     42.92 o 
  -9   6  10      449.02      496.21     64.33 o 
  -8   6  10      155.72      217.88     43.22 o 
  -7   6  10        7.77       32.04     33.84 o 
  -6   6  10       30.43       63.16     35.20 o 
  -5   6  10      654.29      809.50     64.61 o 
  -4   6  10       93.14      114.55     48.94 o 
  -3   6  10      966.92     1037.74     68.98 o 
  -2   6  10      606.13      558.38     55.36 o 
  -1   6  10      158.52      164.27     27.40 o 
   0   6  10        0.01       17.02     25.87 o 
   1   6  10      154.36      140.18     40.79 o 
   2   6  10      587.63      509.90     67.23 o 
   3   6  10      293.17      360.52     56.34 o 
   4   6  10      416.35      486.42     85.49 o 
   5   6  10      213.54      260.43     73.84 o 
   6   6  10        0.98       16.00     42.28 o 
   7   6  10       34.42      103.29     53.46 o 
   8   6  10      205.65      146.28     66.48 o 
 -15   7  10      743.77      735.27    104.36 o 
 -14   7  10      688.03      768.04    104.33 o 
 -13   7  10       63.82      206.57    120.26 o 
 -12   7  10      112.13       96.77     59.52 o 
 -11   7  10      192.76      148.93     62.83 o 
 -10   7  10      909.70     1028.49     97.81 o 
  -9   7  10      629.34      784.82     94.83 o 
  -8   7  10       11.39        0.00     32.32 o 
  -7   7  10       49.43       66.94     38.90 o 
  -6   7  10     1269.86     1191.07    120.74 o 
  -5   7  10      751.22      972.60     72.15 o 
  -4   7  10       58.10        7.28     36.24 o 
  -3   7  10      899.49      962.31     78.34 o 
  -2   7  10     2394.72     2325.12    113.86 o 
  -1   7  10     2619.73     2656.37    111.09 o 
   0   7  10     1737.20     1885.25     98.11 o 
   1   7  10      188.06      425.85     68.53 o 
   2   7  10      266.81      354.33     66.82 o 
   3   7  10     1163.94     1068.63    146.25 o 
   4   7  10      786.71      995.82     89.16 o 
   5   7  10       53.94       35.92     45.61 o 
   6   7  10       28.49       20.12     43.77 o 
   7   7  10      263.96      287.07     88.07 o 
 -14   8  10      768.25      916.99    122.03 o 
 -13   8  10     1024.31      905.14    119.03 o 
 -12   8  10      327.67      377.31    108.56 o 
 -11   8  10       18.02       10.32     43.46 o 
 -10   8  10     1366.89     1453.39    112.57 o 
  -9   8  10     3682.86     3888.44    200.59 o 
  -8   8  10     2727.10     2907.56    135.31 o 
  -7   8  10      488.94      555.60     78.52 o 
  -6   8  10       18.61       43.05     39.73 o 
  -5   8  10     1073.26     1050.61     89.55 o 
  -4   8  10     2944.67     2941.30    132.95 o 
  -3   8  10     2143.77     2222.64    127.92 o 
  -2   8  10      392.51      348.64     80.03 o 
  -1   8  10      350.36      531.99     64.90 o 
   0   8  10     1562.61     1491.97    113.49 o 
   1   8  10     1579.34     1568.68    138.60 o 
   2   8  10      716.57      915.84     92.53 o 
   3   8  10       58.43       27.31     55.63 o 
   4   8  10       93.55       92.06     57.78 o 
   5   8  10      878.30      914.57    120.06 o 
 -11   9  10      185.12       76.96     59.87 o 
 -10   9  10      210.76      228.57     83.05 o 
  -9   9  10        0.70        0.00     51.68 o 
  -8   9  10      220.61      264.22     56.54 o 
  -7   9  10      376.01      443.26     73.71 o 
  -6   9  10      252.03      391.62     75.54 o 
  -5   9  10      398.67      487.45     71.00 o 
  -4   9  10      107.18      240.73     79.01 o 
  -3   9  10      287.21      431.80     68.73 o 
  -2   9  10      561.20      598.97     79.95 o 
  -1   9  10      241.61      218.69     68.39 o 
   0   9  10      197.47      126.09     63.99 o 
   1   9  10       45.77        8.38     46.31 o 
   2   9  10      126.75       67.47     63.49 o 
   3   9  10      431.84      314.23     84.34 o 
  -7  10  10       16.15       46.21     66.29 o 
  -6  10  10       11.06        0.00     42.65 o 
  -5  10  10       96.23      141.24     57.23 o 
  -4  10  10      225.00      125.29     62.61 o 
  -3  10  10      184.13       73.56     57.04 o 
  -2  10  10       19.30       19.75     57.12 o 
  -1  10  10        0.21       20.44     48.67 o 
 -20   1  11       30.64      108.99    158.72 o 
 -19   1  11      317.74      492.68    104.65 o 
 -18   1  11      908.00      883.54     99.81 o 
 -17   1  11     1274.31     1335.27    123.40 o 
 -16   1  11      109.23      247.13     85.23 o 
 -15   1  11     1916.96     1861.83     87.50 o 
 -14   1  11     2884.92     2764.33    157.79 o 
 -13   1  11     4047.62     4067.08    119.33 o 
 -12   1  11     6921.98     6806.29    229.67 o 
 -11   1  11      557.12      585.11     60.77 o 
 -10   1  11     1760.78     1726.24     51.72 o 
  -9   1  11     7367.08     7363.58    128.20 o 
  -8   1  11    10325.44    10573.99    177.90 o 
  -7   1  11     2702.18     3007.85     75.65 o 
  -6   1  11      615.60      575.68     46.75 o 
  -5   1  11      833.10      775.64     34.00 o 
  -4   1  11     8770.37     9013.38    128.41 o 
  -3   1  11     7372.72     7205.06    101.04 o 
  -2   1  11      269.04      192.97     29.64 o 
  -1   1  11     3509.93     3601.79     88.12 o 
   0   1  11     3714.04     3637.79    105.50 o 
   1   1  11    10949.33    10944.21    228.63 o 
   2   1  11     3468.20     3320.79    130.30 o 
   3   1  11       22.31       37.18     34.67 o 
   4   1  11     1049.27      951.19     61.73 o 
   5   1  11     3856.73     3784.76    123.06 o 
   6   1  11      813.05      788.78     98.76 o 
   7   1  11      194.93      302.64     78.45 o 
   8   1  11        0.62        0.00     51.47 o 
   9   1  11      659.29      833.39    116.62 o 
  10   1  11      455.83      398.38     93.40 o 
 -19   2  11       25.84       30.76     66.35 o 
 -18   2  11       34.16        0.00     51.75 o 
 -17   2  11      321.62      201.82     92.95 o 
 -16   2  11     2430.61     2325.79    147.19 o 
 -15   2  11      473.12      559.73     59.11 o 
 -14   2  11      203.86      107.35     54.04 o 
 -13   2  11      226.75      367.98     45.14 o 
 -12   2  11       99.82      116.97     31.56 o 
 -11   2  11     1313.89     1327.55     50.62 o 
 -10   2  11     1063.17      999.21     47.79 o 
  -9   2  11     1885.94     1927.65     56.54 o 
  -8   2  11     5758.69     5699.39    133.19 o 
  -7   2  11      276.30      453.28     35.58 o 
  -6   2  11      690.34      676.67     33.90 o 
  -5   2  11     2701.66     2682.89     69.36 o 
  -4   2  11      278.30      291.46     23.36 o 
  -3   2  11     1210.13     1319.04     53.25 o 
  -2   2  11       69.81      109.83     38.86 o 
  -1   2  11        5.58        0.00     25.29 o 
   0   2  11      229.49      282.67     34.15 o 
   1   2  11       48.03      108.65     45.49 o 
   2   2  11     1666.12     1824.33     78.91 o 
   3   2  11      182.62      219.91     47.96 o 
   4   2  11     1570.72     1705.93     92.63 o 
   5   2  11      492.20      558.32     59.70 o 
   6   2  11      185.34      289.41     54.42 o 
   7   2  11      997.61     1015.98     86.13 o 
   8   2  11     1190.75     1138.21    133.67 o 
   9   2  11      182.37      141.71     72.94 o 
  10   2  11      143.69      222.74     88.68 o 
 -19   3  11      302.79      367.33     84.83 o 
 -18   3  11      660.69      630.06     94.18 o 
 -17   3  11      624.88      810.95     96.89 o 
 -16   3  11        1.49       40.90     35.40 o 
 -15   3  11      929.37      951.96     77.36 o 
 -14   3  11     1369.85     1478.13     86.30 o 
 -13   3  11     1810.83     1856.05     90.20 o 
 -12   3  11     2111.94     2153.19     84.80 o 
 -11   3  11      193.21      242.66     36.65 o 
 -10   3  11      764.68      768.09     38.60 o 
  -9   3  11     3089.04     2985.00     70.09 o 
  -8   3  11     1519.72     1608.13     49.18 o 
  -7   3  11      927.88     1046.49     44.62 o 
  -6   3  11      884.06      824.37     36.52 o 
  -5   3  11      523.37      518.55     34.25 o 
  -4   3  11     2853.89     2726.17     62.40 o 
  -3   3  11      969.58      947.23     60.37 o 
  -2   3  11      114.56       88.73     26.76 o 
  -1   3  11      517.11      727.55     56.72 o 
   0   3  11      620.26      613.94     75.23 o 
   1   3  11     3020.85     3017.37    102.01 o 
   2   3  11     2006.74     1987.26    125.15 o 
   3   3  11        0.02      132.78     46.04 o 
   4   3  11      829.11      897.56     71.29 o 
   5   3  11      885.83     1086.59     77.11 o 
   6   3  11      304.46      371.18     75.98 o 
   7   3  11      212.08      452.54    110.26 o 
   8   3  11        4.25      213.93    118.61 o 
   9   3  11      255.36      269.87    117.36 o 
 -19   4  11        0.72        0.00     63.17 o 
 -18   4  11       28.17       32.13     71.78 o 
 -17   4  11       51.16       34.05     42.21 o 
 -16   4  11       16.21       32.94     41.64 o 
 -15   4  11       45.90       67.15     42.09 o 
 -14   4  11       45.43       11.78     54.25 o 
 -13   4  11       34.53      118.89     37.98 o 
 -12   4  11       68.79      104.15     69.46 o 
 -11   4  11       54.45       63.80     61.03 o 
 -10   4  11       59.09       24.13     18.57 o 
  -9   4  11      152.07      138.27     22.65 o 
  -8   4  11      241.23      240.58     26.62 o 
  -7   4  11      499.27      565.07     44.19 o 
  -6   4  11      729.15      718.45     56.25 o 
  -5   4  11      325.72      372.86     26.25 o 
  -4   4  11       52.64       42.47     17.36 o 
  -3   4  11       26.74        0.00     16.37 o 
  -2   4  11      219.40      239.22     24.29 o 
  -1   4  11      425.19      587.50     48.87 o 
   0   4  11      226.79      310.34     42.67 o 
   1   4  11      205.56      154.03     48.11 o 
   2   4  11       84.63       59.61     35.89 o 
   3   4  11       25.19       53.75     50.53 o 
   4   4  11      101.09      130.98     46.77 o 
   5   4  11       47.13      174.22     51.22 o 
   6   4  11       70.28       78.47     51.49 o 
   7   4  11       24.79       98.46     58.89 o 
   8   4  11       92.57       74.15     55.18 o 
   9   4  11       28.06       51.59     81.06 o 
 -18   5  11      575.46      846.01    204.30 o 
 -17   5  11      341.56      458.18     98.16 o 
 -16   5  11        0.16      147.90     68.79 o 
 -15   5  11      906.16      997.73    112.35 o 
 -14   5  11     2348.39     2469.42    136.39 o 
 -13   5  11     3134.06     3016.43    149.58 o 
 -12   5  11     2635.14     2604.79    139.27 o 
 -11   5  11      314.11      423.03     70.07 o 
 -10   5  11     1507.91     1489.12     70.74 o 
  -9   5  11     5424.39     4911.26    139.39 o 
  -8   5  11     4365.65     4511.07    138.73 o 
  -7   5  11     2493.95     2429.55    102.34 o 
  -6   5  11      785.73      795.45     71.13 o 
  -5   5  11     2029.73     1971.22     98.67 o 
  -4   5  11     5238.56     5065.04    146.29 o 
  -3   5  11     2310.17     2167.88     62.21 o 
  -2   5  11      189.14      317.81     43.50 o 
  -1   5  11      976.74     1102.80     60.28 o 
   0   5  11     4025.33     3908.33    129.48 o 
   1   5  11     6804.08     6581.03    215.17 o 
   2   5  11     3558.75     3350.67    153.29 o 
   3   5  11      141.05      123.58     53.46 o 
   4   5  11      382.99      449.92     72.55 o 
   5   5  11     1000.50      982.41    122.36 o 
   6   5  11     1272.45     1316.88    169.48 o 
   7   5  11      597.14      666.30     87.08 o 
   8   5  11        1.22        0.00     52.88 o 
 -17   6  11      469.71      571.56    113.33 o 
 -16   6  11     1903.80     1710.94    160.57 o 
 -15   6  11     1908.62     1886.03    141.37 o 
 -14   6  11      626.64      592.88     99.57 o 
 -13   6  11        0.64       19.61     43.38 o 
 -12   6  11      759.18      649.82     77.77 o 
 -11   6  11     3664.91     3613.77    162.57 o 
 -10   6  11     3439.33     3286.69    112.87 o 
  -9   6  11       43.32      114.35     51.85 o 
  -8   6  11     1978.65     2114.94    100.38 o 
  -7   6  11     7799.91     7592.07    208.28 o 
  -6   6  11     4213.89     4337.47    142.47 o 
  -5   6  11     1435.92     1450.90     95.31 o 
  -4   6  11     1446.54     1612.22     98.53 o 
  -3   6  11     1180.67     1212.71     84.29 o 
  -2   6  11     5006.69     4678.49    141.42 o 
  -1   6  11     3759.77     3492.94    138.94 o 
   0   6  11      700.31      629.28     53.87 o 
   1   6  11      331.52      323.27     71.64 o 
   2   6  11     1097.82     1167.38    167.28 o 
   3   6  11     1232.70     1402.47    100.48 o 
   4   6  11      507.25      655.54    110.39 o 
   5   6  11        0.17       12.65     37.15 o 
   6   6  11      319.49      420.89    102.77 o 
   7   6  11      951.78      931.62    110.01 o 
 -15   7  11      442.23      548.15     97.50 o 
 -14   7  11      880.49      860.87    104.64 o 
 -13   7  11     1181.81     1330.43    115.33 o 
 -12   7  11     1283.08     1288.22    118.93 o 
 -11   7  11       84.25      103.25     54.41 o 
 -10   7  11      958.23     1021.16    134.40 o 
  -9   7  11     2335.86     2371.99    107.25 o 
  -8   7  11     1240.89     1322.56     85.84 o 
  -7   7  11      805.71      861.89    103.61 o 
  -6   7  11      533.18      528.84     86.65 o 
  -5   7  11     1255.91     1301.48     90.55 o 
  -4   7  11     3275.76     3270.05    150.36 o 
  -3   7  11     1430.34     1562.46    115.24 o 
  -2   7  11      346.09      467.68     83.64 o 
  -1   7  11        8.29        5.13     38.08 o 
   0   7  11      373.99      601.11    141.42 o 
   1   7  11     2510.42     2057.67    131.29 o 
   2   7  11     1662.47     1757.76    128.12 o 
   3   7  11       10.50        0.00     42.67 o 
   4   7  11      125.66       72.14     56.16 o 
   5   7  11      327.46      403.53    100.41 o 
   6   7  11      792.99      841.99    104.33 o 
 -14   8  11        4.04        0.00     53.20 o 
 -13   8  11       11.40       46.32     57.43 o 
 -12   8  11       20.70        5.95     49.82 o 
 -11   8  11        2.60      114.86     60.14 o 
 -10   8  11      232.19      313.11     75.87 o 
  -9   8  11      101.82      189.84     77.11 o 
  -8   8  11      170.64      187.37     53.49 o 
  -7   8  11      417.23      393.01     68.36 o 
  -6   8  11      263.42      498.19     67.86 o 
  -5   8  11      102.81      337.52     78.79 o 
  -4   8  11       57.83       40.06     38.45 o 
  -3   8  11      150.81      109.64     46.95 o 
  -2   8  11       70.74       85.91     46.05 o 
  -1   8  11       17.68      246.22    120.64 o 
   0   8  11        6.45        0.00     38.62 o 
   1   8  11        1.59       72.08     59.58 o 
   2   8  11        0.08       56.56     52.83 o 
   3   8  11       24.74       27.54     51.29 o 
   4   8  11        1.54        0.00     51.48 o 
 -11   9  11       38.88        0.00     53.56 o 
 -10   9  11      170.25      276.91     89.01 o 
  -9   9  11      205.87      183.67     64.95 o 
  -8   9  11      176.30      255.74     62.23 o 
  -7   9  11      145.89      246.90     69.98 o 
  -6   9  11        0.45        0.00     43.28 o 
  -5   9  11      104.53       56.44     42.96 o 
  -4   9  11      213.65      248.12     60.17 o 
  -3   9  11        3.00        0.00     52.74 o 
  -2   9  11       67.51       78.82     58.26 o 
  -1   9  11       95.43       94.47     58.30 o 
   0   9  11      423.83      510.70     86.01 o 
   1   9  11      370.11      457.04     97.04 o 
   2   9  11      328.50      412.04    110.46 o 
  -6  10  11     1112.75     1052.45    127.11 o 
  -5  10  11      551.99      437.18    101.52 o 
  -4  10  11        7.64      101.80     68.43 o 
 -20   0  12     1122.05     1332.88    222.78 o 
 -19   0  12     1470.92     1852.90    221.07 o 
 -18   0  12     2514.75     2526.15    222.78 o 
 -17   0  12      728.35      904.25    158.59 o 
 -16   0  12     5193.94     4979.32    291.53 o 
 -15   0  12     7502.99     7607.45    361.80 o 
 -14   0  12     4085.76     3910.28    134.90 o 
 -13   0  12     7056.95     6566.07    186.90 o 
 -12   0  12      969.56      842.57     60.46 o 
 -11   0  12     3150.64     2934.52    107.03 o 
 -10   0  12    29201.26    29979.77    774.57 o 
  -9   0  12    20008.97    20348.84    414.38 o 
  -8   0  12      117.11       95.39     29.70 o 
  -7   0  12     2880.41     3098.18     98.12 o 
  -6   0  12    13322.60    12794.66    260.02 o 
  -5   0  12    44830.32    45087.46    824.94 o 
  -4   0  12    36840.65    35813.86    596.65 o 
  -3   0  12     1095.83     1056.73     45.93 o 
  -2   0  12      372.59      316.78     26.72 o 
  -1   0  12     6750.37     6736.54    243.53 o 
   0   0  12    17787.74    16410.08    792.98 o 
   1   0  12    17301.19    16653.65    543.59 o 
   2   0  12     2476.84     2574.17    183.12 o 
   3   0  12      912.89      830.16    164.76 o 
   4   0  12     1782.94     1784.95    276.38 o 
   5   0  12     2528.45     2608.65    218.54 o 
   6   0  12     1478.28      951.71    142.02 o 
   7   0  12      241.57      313.21    122.00 o 
   8   0  12      497.04      604.06    140.30 o 
   9   0  12     1279.68     1118.44    183.17 o 
 -20   1  12        0.87       20.97     59.78 o 
 -19   1  12       35.53      114.99     76.22 o 
 -18   1  12      668.09      695.08     93.98 o 
 -17   1  12      837.14      796.80    102.28 o 
 -16   1  12      168.84      145.61     82.69 o 
 -15   1  12       48.31       28.30     32.79 o 
 -14   1  12     1866.50     1902.68     86.04 o 
 -13   1  12     2512.49     2656.52    101.47 o 
 -12   1  12     6211.70     5871.24    135.94 o 
 -11   1  12     3745.75     3469.63    123.37 o 
 -10   1  12      215.35      231.53     32.27 o 
  -9   1  12     1444.37     1449.92     58.31 o 
  -8   1  12     8897.35     9014.64    153.14 o 
  -7   1  12     7568.75     7722.31    126.54 o 
  -6   1  12     3947.01     3806.07    214.56 o 
  -5   1  12     1267.91     1210.56     41.81 o 
  -4   1  12     1617.02     1451.69     40.42 o 
  -3   1  12    10331.36    10120.24    188.55 o 
  -2   1  12     4640.19     4638.43    100.16 o 
  -1   1  12      507.14      577.71     55.15 o 
   0   1  12        7.80       28.48     23.06 o 
   1   1  12     2564.33     2550.86    110.34 o 
   2   1  12     6039.45     5492.27    284.29 o 
   3   1  12     5003.90     4701.87    131.00 o 
   4   1  12      389.06      348.66     68.24 o 
   5   1  12        4.99        0.00     51.03 o 
   6   1  12      423.62      487.08     94.40 o 
   7   1  12     1635.57     1648.40    135.99 o 
   8   1  12      520.94      503.15     96.71 o 
   9   1  12       48.68        0.00     72.27 o 
 -20   2  12       20.28       48.29     61.14 o 
 -19   2  12        1.27        0.00     51.66 o 
 -18   2  12       23.30      191.05     79.91 o 
 -17   2  12        0.11        0.38     45.23 o 
 -16   2  12      177.78      230.05     50.45 o 
 -15   2  12       87.11      133.36     40.79 o 
 -14   2  12       96.92       94.87     43.46 o 
 -13   2  12      165.97      209.17     81.49 o 
 -12   2  12       40.20       20.14     18.47 o 
 -11   2  12      237.96      267.81     27.42 o 
 -10   2  12       60.97       46.50     19.93 o 
  -9   2  12      837.70      857.80     39.61 o 
  -8   2  12       76.18      111.65     25.39 o 
  -7   2  12        0.23       66.99     22.97 o 
  -6   2  12      317.07      446.47     49.37 o 
  -5   2  12       29.99       59.47     35.25 o 
  -4   2  12      661.62      561.86     29.95 o 
  -3   2  12      453.51      409.07     27.51 o 
  -2   2  12      111.95      101.24     35.13 o 
  -1   2  12       42.31       81.44     26.52 o 
   0   2  12        1.43       63.37     54.79 o 
   1   2  12      462.27      533.61     69.28 o 
   2   2  12      325.09      346.52     60.75 o 
   3   2  12       17.69       38.21     33.30 o 
   4   2  12       11.57       19.11     31.37 o 
   5   2  12      315.61      459.97     70.96 o 
   6   2  12      279.98      249.95     68.53 o 
   7   2  12       83.00      220.06     83.27 o 
   8   2  12       35.85       46.12     67.71 o 
   9   2  12        0.11       40.33     64.48 o 
 -19   3  12       16.85        1.39     48.14 o 
 -18   3  12       30.86      161.47     69.47 o 
 -17   3  12        1.80        0.00     43.60 o 
 -16   3  12      115.25      148.63     52.24 o 
 -15   3  12      217.12      342.94     50.26 o 
 -14   3  12     1923.50     1861.40     96.06 o 
 -13   3  12      370.89      441.61     48.12 o 
 -12   3  12      479.62      472.85     48.60 o 
 -11   3  12      784.95      788.79     40.26 o 
 -10   3  12       29.48       35.19     28.35 o 
  -9   3  12      749.02      699.70     37.55 o 
  -8   3  12     1299.10     1220.46     52.57 o 
  -7   3  12      699.10      635.84     44.35 o 
  -6   3  12     1170.19     1161.85     58.59 o 
  -5   3  12      695.88      749.87     50.34 o 
  -4   3  12      261.63      246.13     23.06 o 
  -3   3  12      695.69      592.24     52.17 o 
  -2   3  12        7.29       65.28     34.07 o 
  -1   3  12       13.97      114.33     45.30 o 
   0   3  12       52.54       95.16     31.94 o 
   1   3  12     1189.69     1046.26     63.35 o 
   2   3  12     2054.42     2169.11     98.44 o 
   3   3  12     1286.59     1165.16     92.34 o 
   4   3  12      120.97      111.36     44.38 o 
   5   3  12       35.17      131.46     62.01 o 
   6   3  12      134.82       78.36     45.31 o 
   7   3  12      248.58      348.00     89.27 o 
   8   3  12      268.88      297.40     92.51 o 
   9   3  12       28.12       40.92     69.78 o 
 -19   4  12      698.08      759.82    134.48 o 
 -18   4  12      735.28      702.33    117.32 o 
 -17   4  12      131.33      200.41     93.80 o 
 -16   4  12     1031.06      942.03     83.20 o 
 -15   4  12     2956.50     2895.52    128.20 o 
 -14   4  12     2300.93     2232.92    104.18 o 
 -13   4  12      856.68      877.15     95.83 o 
 -12   4  12      417.35      414.58     44.24 o 
 -11   4  12      340.26      322.17     37.35 o 
 -10   4  12     6409.63     5833.24    236.14 o 
  -9   4  12     4546.38     4679.44    130.52 o 
  -8   4  12      913.59      744.20     58.03 o 
  -7   4  12     1204.92     1147.87     40.70 o 
  -6   4  12     6483.82     6247.80    129.20 o 
  -5   4  12     9456.88     9130.08    155.54 o 
  -4   4  12     8164.57     7604.17    136.50 o 
  -3   4  12     1752.90     1621.75     50.26 o 
  -2   4  12       55.34       40.00     30.08 o 
  -1   4  12     1233.96     1245.47     82.28 o 
   0   4  12     6150.66     6212.88    169.45 o 
   1   4  12     6504.20     6460.13    188.14 o 
   2   4  12     1308.04     1292.40     90.31 o 
   3   4  12       10.90      200.19    124.62 o 
   4   4  12      393.35      404.57     58.32 o 
   5   4  12      766.62      720.02     80.17 o 
   6   4  12      664.04      751.09     86.09 o 
   7   4  12      273.45      301.79     71.82 o 
   8   4  12       90.79      361.98    188.62 o 
 -18   5  12      323.24      477.87     93.22 o 
 -17   5  12      880.72      966.47    117.05 o 
 -16   5  12      390.34      383.74     90.46 o 
 -15   5  12       72.60      269.86    158.14 o 
 -14   5  12      556.37      651.70     84.89 o 
 -13   5  12     1324.73     1409.49    102.54 o 
 -12   5  12     3839.15     3812.76    170.13 o 
 -11   5  12     1813.26     1916.58    117.18 o 
 -10   5  12       31.62      108.61     63.81 o 
  -9   5  12     3305.69     3127.09    116.92 o 
  -8   5  12     4040.55     4187.31    138.33 o 
  -7   5  12     1987.27     2225.24    101.46 o 
  -6   5  12     8419.61     7923.47    239.60 o 
  -5   5  12        0.39       16.08     44.80 o 
  -4   5  12     5936.02     5621.27    158.19 o 
  -3   5  12     3357.99     3336.68    113.95 o 
  -2   5  12     2696.93     2658.48    127.31 o 
  -1   5  12      903.10      783.39     83.31 o 
   0   5  12        7.23        0.00     32.77 o 
   1   5  12     1694.35     1730.15     90.83 o 
   2   5  12     4061.83     3984.12    145.94 o 
   3   5  12     1574.58     1698.97    156.54 o 
   4   5  12      108.72      177.84     53.60 o 
   5   5  12       30.72       40.45     55.55 o 
   6   5  12      361.79      546.24     91.10 o 
   7   5  12      449.82      446.87     79.77 o 
 -17   6  12       20.45       39.80     64.39 o 
 -16   6  12      115.98      287.98    176.27 o 
 -15   6  12      111.66      182.24     66.27 o 
 -14   6  12        0.18       35.58     57.03 o 
 -13   6  12       35.65        6.31     47.71 o 
 -12   6  12       78.90      199.40     90.87 o 
 -11   6  12       23.60       67.23     49.05 o 
 -10   6  12      338.04      520.50     55.67 o 
  -9   6  12      806.32      898.38     73.60 o 
  -8   6  12      502.85      543.52     60.30 o 
  -7   6  12       32.33       16.82     33.07 o 
  -6   6  12      165.86      305.02     52.89 o 
  -5   6  12       93.72      151.40     61.36 o 
  -4   6  12      293.92      326.50     51.35 o 
  -3   6  12       14.80        8.15     28.12 o 
  -2   6  12      935.53      761.16     80.31 o 
  -1   6  12       28.43       87.42     59.87 o 
   0   6  12      103.70      162.68     58.00 o 
   1   6  12      246.72      394.87     60.70 o 
   2   6  12      708.34      730.77     77.41 o 
   3   6  12       35.49       43.64     45.72 o 
   4   6  12        8.75       85.23     63.04 o 
   5   6  12       66.17      186.94     74.60 o 
   6   6  12      301.31      329.72    103.53 o 
 -15   7  12       18.06      133.49     74.93 o 
 -14   7  12       54.30       14.15     67.35 o 
 -13   7  12      403.53      459.03     88.64 o 
 -12   7  12      931.11     1051.70    107.02 o 
 -11   7  12      446.79      551.96     75.61 o 
 -10   7  12        0.19        0.00     36.58 o 
  -9   7  12      409.15      493.34     66.45 o 
  -8   7  12      628.88      606.48     65.75 o 
  -7   7  12      565.31      567.63     79.34 o 
  -6   7  12      322.08      332.20     56.67 o 
  -5   7  12       69.47       41.00     41.18 o 
  -4   7  12      555.41      703.74     78.23 o 
  -3   7  12      683.79      640.45     67.32 o 
  -2   7  12       30.17        0.00     38.09 o 
  -1   7  12      110.58       77.05     53.92 o 
   0   7  12      819.59      605.86     80.09 o 
   1   7  12     1176.00     1095.64    152.90 o 
   2   7  12     1286.59     1207.42    117.98 o 
   3   7  12      315.83      570.40    114.19 o 
   4   7  12       22.47        0.00     53.75 o 
   5   7  12      207.38      237.03     81.70 o 
 -14   8  12      386.00      341.75     86.60 o 
 -13   8  12      146.61       41.58     57.18 o 
 -12   8  12       33.36        9.25     49.04 o 
 -11   8  12       50.77       61.21     56.56 o 
 -10   8  12      421.02      515.21     87.29 o 
  -9   8  12      724.59      767.38     75.25 o 
  -8   8  12      121.61       68.53     53.39 o 
  -7   8  12      345.50      381.20     61.12 o 
  -6   8  12      891.98      924.80     79.66 o 
  -5   8  12      683.16      851.78     81.60 o 
  -4   8  12      550.46      449.54    131.19 o 
  -3   8  12      672.24      518.92     82.47 o 
  -2   8  12       15.23       62.58     54.98 o 
  -1   8  12      341.47      338.60     69.27 o 
   0   8  12      718.19      699.60     97.09 o 
   1   8  12      695.68      625.93     92.11 o 
   2   8  12      104.38      294.10    108.92 o 
   3   8  12        0.52      101.19     64.05 o 
 -11   9  12      120.04      178.06    115.39 o 
 -10   9  12       12.14        0.00     59.15 o 
  -9   9  12      334.05      459.41    118.00 o 
  -8   9  12      269.42      353.47    110.37 o 
  -7   9  12      269.73      395.82     87.13 o 
  -6   9  12      287.96      343.54     91.49 o 
  -5   9  12        0.07      135.06     67.56 o 
  -4   9  12      307.39      389.61     99.21 o 
  -3   9  12      939.46      962.59    114.03 o 
  -2   9  12      396.14      557.51     84.69 o 
  -1   9  12       45.62       76.09     56.97 o 
   0   9  12       18.76       84.99     65.80 o 
 -20   1  13      394.71      399.53    130.98 o 
 -19   1  13      902.84      857.70    118.76 o 
 -18   1  13      269.49      478.68     84.92 o 
 -17   1  13       77.15       76.33     57.16 o 
 -16   1  13      144.84      148.22     68.26 o 
 -15   1  13     1270.61     1193.95     71.33 o 
 -14   1  13      225.99      256.43     46.65 o 
 -13   1  13       29.86       46.46     32.33 o 
 -12   1  13      207.70      225.81     48.42 o 
 -11   1  13     2771.88     2920.97     88.42 o 
 -10   1  13     2892.04     3034.19     82.59 o 
  -9   1  13      837.64      906.74     45.07 o 
  -8   1  13        2.28        0.00     20.24 o 
  -7   1  13      855.13      820.98     38.27 o 
  -6   1  13     2936.60     3140.17     75.81 o 
  -5   1  13     4546.74     4380.81     88.71 o 
  -4   1  13      774.62      755.90     44.65 o 
  -3   1  13      141.88      151.32     17.44 o 
  -2   1  13      640.00      595.39     40.03 o 
  -1   1  13      762.10      762.40     44.46 o 
   0   1  13       99.40       72.65     28.27 o 
   1   1  13        8.73        0.00     35.81 o 
   2   1  13     1328.57     1634.96    103.85 o 
   3   1  13     3083.02     2914.07    144.94 o 
   4   1  13      287.52      377.12     67.54 o 
   5   1  13      227.83      313.71     76.88 o 
   6   1  13       91.64      193.64     75.26 o 
   7   1  13      282.33      276.91     84.69 o 
   8   1  13      346.11      421.71    111.74 o 
 -20   2  13        2.05        9.00     51.69 o 
 -19   2  13       50.14        3.51     57.82 o 
 -18   2  13      785.06      972.10    111.26 o 
 -17   2  13     2507.61     2406.51    150.00 o 
 -16   2  13      233.58      331.10     54.00 o 
 -15   2  13      921.35      907.92    126.55 o 
 -14   2  13     1320.81     1307.83     72.68 o 
 -13   2  13      538.86      598.31     57.44 o 
 -12   2  13     2032.71     1801.11     59.70 o 
 -11   2  13     1354.24     1310.80     53.09 o 
 -10   2  13      356.35      374.58     33.81 o 
  -9   2  13     1855.62     1917.36     71.07 o 
  -8   2  13      659.43      703.31     42.15 o 
  -7   2  13        8.69        0.00     19.55 o 
  -6   2  13      441.77      448.47     36.68 o 
  -5   2  13     6400.76     6053.71    137.71 o 
  -4   2  13     8120.34     7604.33    131.28 o 
  -3   2  13     3222.74     3018.75     88.27 o 
  -2   2  13      103.73      102.32     29.31 o 
  -1   2  13      536.08      660.03     52.79 o 
   0   2  13     1558.28     1689.62     73.37 o 
   1   2  13     5030.51     5055.80    144.51 o 
   2   2  13     2833.97     2958.26    129.72 o 
   3   2  13      361.66      362.12     62.20 o 
   4   2  13       41.89       54.93     37.61 o 
   5   2  13     1433.09     1312.59    115.99 o 
   6   2  13     1157.07     1225.62    127.32 o 
   7   2  13      486.74      417.63     98.09 o 
   8   2  13        3.74        6.68     52.69 o 
 -19   3  13      678.79      671.25    105.26 o 
 -18   3  13      579.04      629.76     93.62 o 
 -17   3  13       49.45       79.24     48.24 o 
 -16   3  13        1.41        0.00     34.99 o 
 -15   3  13        4.31        0.00     32.80 o 
 -14   3  13      173.39      220.78     67.98 o 
 -13   3  13     1101.18     1006.97     69.02 o 
 -12   3  13      255.85      286.58     39.57 o 
 -11   3  13      193.11      250.07     37.34 o 
 -10   3  13      812.96      873.08     55.92 o 
  -9   3  13      158.05      200.96     27.42 o 
  -8   3  13      690.57      789.28     40.56 o 
  -7   3  13      968.50     1044.96     51.88 o 
  -6   3  13      245.31      197.67     27.07 o 
  -5   3  13     2784.48     2856.04     71.03 o 
  -4   3  13      853.58      832.03     36.07 o 
  -3   3  13        2.66        0.00     32.90 o 
  -2   3  13      275.57      355.05     42.42 o 
  -1   3  13      181.47      213.52     43.68 o 
   0   3  13      594.53      587.96     53.80 o 
   1   3  13      236.52      250.99     49.01 o 
   2   3  13        4.33        0.00     34.00 o 
   3   3  13      935.34      861.08     75.18 o 
   4   3  13      252.66      397.03     80.39 o 
   5   3  13      237.18      292.65     59.44 o 
   6   3  13      490.24      747.30    107.38 o 
   7   3  13        4.75       51.54     81.50 o 
   8   3  13      207.02      291.79     93.61 o 
 -19   4  13        4.63        9.86     73.19 o 
 -18   4  13       69.25       65.99     57.36 o 
 -17   4  13       11.25        0.00     62.56 o 
 -16   4  13       24.65        8.36     39.19 o 
 -15   4  13       39.06       76.89     43.85 o 
 -14   4  13        0.14       36.04     33.28 o 
 -13   4  13      309.61      383.63     53.58 o 
 -12   4  13       40.50      118.38     49.57 o 
 -11   4  13       67.70       40.62     22.61 o 
 -10   4  13      110.81      129.86     37.73 o 
  -9   4  13        3.84        0.00     30.89 o 
  -8   4  13       54.47       94.18     22.69 o 
  -7   4  13      266.73      439.18     54.28 o 
  -6   4  13       21.49       38.89     20.71 o 
  -5   4  13        0.67       41.61     35.73 o 
  -4   4  13       14.84       20.98     18.91 o 
  -3   4  13      438.01      430.14     45.45 o 
  -2   4  13      372.87      461.07     46.06 o 
  -1   4  13      150.01      385.53     78.30 o 
   0   4  13       91.52      107.79     41.11 o 
   1   4  13       34.13       60.13     49.40 o 
   2   4  13      109.41      166.86     66.81 o 
   3   4  13      280.59      358.23     61.09 o 
   4   4  13      196.26      258.44     59.68 o 
   5   4  13        0.13       80.23     49.32 o 
   6   4  13       25.44       16.04     43.58 o 
   7   4  13        9.19       51.21     63.79 o 
 -18   5  13      159.58      315.22    119.63 o 
 -17   5  13        0.82        0.00     52.41 o 
 -16   5  13      728.04      686.95     99.41 o 
 -15   5  13      876.06     1052.38     99.84 o 
 -14   5  13      182.31      131.68     60.88 o 
 -13   5  13       25.76       91.05     49.34 o 
 -12   5  13      963.27     1781.34    452.60 o 
 -11   5  13     3302.41     3631.87    164.52 o 
 -10   5  13     3205.49     3454.82    129.85 o 
  -9   5  13     1262.22     1215.64     75.11 o 
  -8   5  13      173.35      280.70     47.21 o 
  -7   5  13     1717.37     1737.19     87.01 o 
  -6   5  13     3723.67     4048.10    172.89 o 
  -5   5  13     5539.38     5447.23    152.43 o 
  -4   5  13      754.00      761.75     56.20 o 
  -3   5  13      203.98      226.17     36.15 o 
  -2   5  13      908.46      994.94     63.72 o 
  -1   5  13     1487.97     1460.22     78.33 o 
   0   5  13      654.47      819.01    130.50 o 
   1   5  13       22.85       59.10     46.66 o 
   2   5  13     1132.57     1295.83     91.52 o 
   3   5  13     2032.24     2290.78    131.04 o 
   4   5  13     1355.10     1578.29    107.10 o 
   5   5  13      400.79      472.35    129.28 o 
   6   5  13       13.25      102.22     83.11 o 
 -17   6  13     1292.63     1367.02    133.74 o 
 -16   6  13      268.22      228.92    104.84 o 
 -15   6  13      421.89      521.62     94.80 o 
 -14   6  13     2767.85     2737.48    170.38 o 
 -13   6  13     2885.04     2783.56    150.94 o 
 -12   6  13     1829.95     1933.92    126.02 o 
 -11   6  13      149.11      237.47     71.91 o 
 -10   6  13     1054.03     1090.01     88.29 o 
  -9   6  13     3081.79     3271.25    131.54 o 
  -8   6  13     3612.12     3531.33    142.54 o 
  -7   6  13      947.66      939.59     73.96 o 
  -6   6  13      977.27      891.47     86.66 o 
  -5   6  13     5937.33     5971.47    202.85 o 
  -4   6  13     8297.39     8345.49    223.23 o 
  -3   6  13     3313.09     3423.31    170.82 o 
  -2   6  13      154.46      318.26    112.30 o 
  -1   6  13      460.10      537.65     72.65 o 
   0   6  13     2458.43     2425.10    111.02 o 
   1   6  13     4277.89     4333.09    199.41 o 
   2   6  13     2611.04     2526.23    127.19 o 
   3   6  13       75.55      160.70     86.26 o 
   4   6  13      494.41      731.66     86.31 o 
   5   6  13      900.09     1052.13    115.19 o 
 -15   7  13       85.95      250.73     96.94 o 
 -14   7  13      254.42      285.91     81.90 o 
 -13   7  13      400.08      199.78     66.88 o 
 -12   7  13        0.32        0.00     45.52 o 
 -11   7  13      383.88      324.86     69.66 o 
 -10   7  13      708.69      834.94     95.82 o 
  -9   7  13      108.76      175.54     51.10 o 
  -8   7  13      135.35      283.82     81.08 o 
  -7   7  13      128.84       66.45     41.88 o 
  -6   7  13      900.08      931.08     82.67 o 
  -5   7  13     1604.18     1668.32    106.24 o 
  -4   7  13      278.89      436.08     62.42 o 
  -3   7  13       30.98        2.14     39.89 o 
  -2   7  13      117.26      101.60     51.50 o 
  -1   7  13      410.39      415.80     79.82 o 
   0   7  13     1169.50     1278.89    111.89 o 
   1   7  13      251.26      267.73     79.24 o 
   2   7  13       28.76       47.66     58.74 o 
   3   7  13      319.53      572.34     93.17 o 
   4   7  13      569.96      438.02     85.52 o 
 -13   8  13       32.48       48.08     53.47 o 
 -12   8  13       30.42       24.79     48.63 o 
 -11   8  13      118.95      104.38     61.69 o 
 -10   8  13      104.96       74.12     59.21 o 
  -9   8  13       40.86       72.99     49.59 o 
  -8   8  13      139.81      270.87     78.53 o 
  -7   8  13        0.05       45.56     41.16 o 
  -6   8  13       20.86      144.58    107.83 o 
  -5   8  13        4.42       84.40     47.74 o 
  -4   8  13      201.50      141.40     63.70 o 
  -3   8  13       53.78        0.00     49.26 o 
  -2   8  13       53.26       28.82     62.60 o 
  -1   8  13       33.78      105.37     61.42 o 
   0   8  13       56.08      264.38    105.02 o 
   1   8  13        5.28        0.00     61.82 o 
   2   8  13       28.81        0.00     52.13 o 
 -10   9  13      370.61      382.33     86.05 o 
  -9   9  13      191.35      172.53     70.38 o 
  -8   9  13       47.63        0.00     42.78 o 
  -7   9  13      157.54      203.96     73.85 o 
  -6   9  13      392.31      527.22     96.16 o 
  -5   9  13      658.67      540.93     88.38 o 
  -4   9  13      531.02      453.65     91.87 o 
  -3   9  13       59.87      126.89     65.94 o 
  -2   9  13       28.24       63.07     60.52 o 
  -1   9  13      194.09      317.15    157.63 o 
 -20   0  14      300.72      165.76     99.36 o 
 -19   0  14      170.30      161.49    102.31 o 
 -18   0  14      184.71      642.48    315.37 o 
 -17   0  14     3752.44     3803.03    247.40 o 
 -16   0  14     7220.03     7479.29    564.08 o 
 -15   0  14     2952.62     2907.67    201.83 o 
 -14   0  14       87.71      175.69     77.43 o 
 -13   0  14     2688.97     2516.23    117.31 o 
 -12   0  14     7617.67     6962.27    563.80 o 
 -11   0  14    17149.21    16121.98    515.97 o 
 -10   0  14     5012.92     4982.24    160.67 o 
  -9   0  14       21.73      119.40     40.67 o 
  -8   0  14      319.48      384.26     45.38 o 
  -7   0  14     7643.09     7615.27    215.86 o 
  -6   0  14     8263.07     8371.13    231.57 o 
  -5   0  14      590.15      754.74     53.45 o 
  -4   0  14      657.76      548.25     45.00 o 
  -3   0  14     5392.16     4965.75    241.53 o 
  -2   0  14     5840.18     4971.27    307.08 o 
  -1   0  14     2926.13     2550.76    163.38 o 
   0   0  14     1009.15     1120.84    113.87 o 
   1   0  14      718.96      888.55    113.82 o 
   2   0  14      665.54      866.80    200.29 o 
   3   0  14     1075.37      982.29    149.85 o 
   4   0  14     2740.43     2657.13    224.94 o 
   5   0  14      114.64      120.98    177.65 o 
   6   0  14       15.76       84.04     90.96 o 
   7   0  14      207.47      185.00    111.34 o 
   8   0  14      135.20      434.50    288.96 o 
 -20   1  14      427.50      337.13     92.00 o 
 -19   1  14     1133.89     1172.68    123.76 o 
 -18   1  14     1629.28     1465.63    116.50 o 
 -17   1  14      211.03      252.14     64.50 o 
 -16   1  14      136.32      330.06     83.96 o 
 -15   1  14     2016.80     1919.24     92.63 o 
 -14   1  14     2987.34     2992.40    109.09 o 
 -13   1  14     1227.34     1115.43     62.61 o 
 -12   1  14      505.30      591.49     51.18 o 
 -11   1  14     1080.91      996.95     64.62 o 
 -10   1  14     8069.68     8115.94    162.99 o 
  -9   1  14     6546.32     6826.44    138.79 o 
  -8   1  14     3884.50     4158.08     92.90 o 
  -7   1  14     1402.36     1410.06     57.82 o 
  -6   1  14     1314.54     1333.59     54.00 o 
  -5   1  14     9323.77     9185.36    159.38 o 
  -4   1  14    10842.76    10390.18    170.41 o 
  -3   1  14     2131.49     2116.05     73.11 o 
  -2   1  14      422.50      404.85     38.65 o 
  -1   1  14      146.91      132.80     57.28 o 
   0   1  14     3078.58     2816.61    157.54 o 
   1   1  14     2945.15     3063.93    148.59 o 
   2   1  14      944.29     1079.62     91.76 o 
   3   1  14      860.41     1024.07     95.25 o 
   4   1  14     1244.71     1214.21    111.23 o 
   5   1  14      500.50      743.63    101.95 o 
   6   1  14     1069.60     1287.43    143.78 o 
   7   1  14      227.11      275.97    169.71 o 
   8   1  14       61.79       36.55     71.16 o 
 -20   2  14        3.88      133.76     73.84 o 
 -19   2  14       12.20       14.52     47.23 o 
 -18   2  14        3.80       23.06     63.99 o 
 -17   2  14       22.78        1.36     57.58 o 
 -16   2  14       99.84       92.12     40.61 o 
 -15   2  14       23.50       37.24     34.79 o 
 -14   2  14       41.06       51.75     37.14 o 
 -13   2  14        8.12       38.51     32.97 o 
 -12   2  14       60.67       78.25     26.83 o 
 -11   2  14       89.77      140.41     28.36 o 
 -10   2  14       21.18        8.34     20.67 o 
  -9   2  14       16.93        4.67     24.23 o 
  -8   2  14      193.05      364.13     68.36 o 
  -7   2  14       67.15      140.41     36.38 o 
  -6   2  14     1118.58     1115.89     76.91 o 
  -5   2  14       61.17       94.63     24.23 o 
  -4   2  14        0.26        0.00     19.97 o 
  -3   2  14      262.00      378.33     48.21 o 
  -2   2  14        9.92       74.12     29.54 o 
  -1   2  14      215.10      189.96     37.38 o 
   0   2  14      272.14      295.19     49.39 o 
   1   2  14       12.80        0.00     43.80 o 
   2   2  14       56.76       71.05     37.45 o 
   3   2  14        6.03       21.30     44.80 o 
   4   2  14        5.66       56.39     50.51 o 
   5   2  14       42.38        0.00     43.59 o 
   6   2  14        1.17        0.00     94.00 o 
   7   2  14       31.24      149.56     80.37 o 
 -19   3  14      314.14      331.97    136.06 o 
 -18   3  14      564.48      730.17    100.00 o 
 -17   3  14      523.51      646.28     75.36 o 
 -16   3  14       41.54       20.08     36.04 o 
 -15   3  14       22.84        0.00     38.32 o 
 -14   3  14      472.57      630.01     62.13 o 
 -13   3  14     1108.45     1142.05     86.34 o 
 -12   3  14      342.60      453.72     38.38 o 
 -11   3  14       19.48       18.98     23.59 o 
 -10   3  14     1890.23     1916.64     68.63 o 
  -9   3  14     2215.91     2169.10     74.71 o 
  -8   3  14     2797.72     2685.63     76.74 o 
  -7   3  14     2351.24     2335.51     69.73 o 
  -6   3  14       55.33       70.97     24.42 o 
  -5   3  14     2128.20     2212.76     69.46 o 
  -4   3  14     5282.77     5481.41    174.67 o 
  -3   3  14     4134.48     4006.83    118.88 o 
  -2   3  14     1419.14     1415.84     73.41 o 
  -1   3  14       71.45      242.13     77.92 o 
   0   3  14      611.54      676.16     65.21 o 
   1   3  14     1719.53     1906.73     97.14 o 
   2   3  14      407.94      554.17     66.35 o 
   3   3  14       59.93      104.28     49.92 o 
   4   3  14      135.99      177.52     51.53 o 
   5   3  14      643.04      642.17    102.08 o 
   6   3  14     1046.72     1210.71    138.22 o 
   7   3  14      129.52       40.12     65.39 o 
 -19   4  14      338.59      317.16    109.63 o 
 -18   4  14       37.99        0.00     50.68 o 
 -17   4  14     1300.45     1255.84    118.59 o 
 -16   4  14     2386.15     2486.03    151.80 o 
 -15   4  14     1904.19     2067.64    157.75 o 
 -14   4  14      198.07       92.29     51.69 o 
 -13   4  14      162.14       92.66     50.12 o 
 -12   4  14     3665.72     3666.46    159.35 o 
 -11   4  14     8048.49     7704.81    231.85 o 
 -10   4  14     3244.68     3345.90    114.62 o 
  -9   4  14     1236.41     1142.18     68.60 o 
  -8   4  14        1.40       41.74     37.71 o 
  -7   4  14     1200.34     1128.53     48.76 o 
  -6   4  14     4018.76     3903.92    133.02 o 
  -5   4  14     3241.37     3113.80     83.74 o 
  -4   4  14       46.93       81.06     32.64 o 
  -3   4  14     1692.08     1860.96    106.51 o 
  -2   4  14     2910.92     2987.04    137.09 o 
  -1   4  14     1633.00     1768.67     87.44 o 
   0   4  14     1734.96     1926.77    100.71 o 
   1   4  14      232.96      180.55     52.49 o 
   2   4  14      471.42      481.61     70.11 o 
   3   4  14     1004.98      992.86     89.60 o 
   4   4  14     1096.77     1051.00     99.71 o 
   5   4  14      814.79      679.74     98.29 o 
   6   4  14       51.24       68.10     66.42 o 
 -18   5  14     1162.18     1380.18    211.31 o 
 -17   5  14      271.19      276.74     78.50 o 
 -16   5  14      585.04      472.79     82.89 o 
 -15   5  14     1428.48     1461.26    125.84 o 
 -14   5  14     1304.69     1247.44    114.99 o 
 -13   5  14     2498.17     2357.42    142.45 o 
 -12   5  14      471.87      735.12     80.17 o 
 -11   5  14     1099.20     1061.73     70.54 o 
 -10   5  14     4246.43     4216.55    144.11 o 
  -9   5  14     3893.54     3983.10    146.45 o 
  -8   5  14     1886.68     1774.68     93.21 o 
  -7   5  14      360.46      290.78     47.68 o 
  -6   5  14      540.79      627.09     58.56 o 
  -5   5  14     3149.71     3058.96    148.26 o 
  -4   5  14     5470.08     5114.13    136.61 o 
  -3   5  14     1227.53     1043.17     66.02 o 
  -2   5  14        3.23        0.00     31.10 o 
  -1   5  14      209.48      304.80     67.58 o 
   0   5  14     1782.86     1690.14     98.51 o 
   1   5  14     1272.16     1379.04     94.07 o 
   2   5  14      204.12      298.27     77.66 o 
   3   5  14       29.04       24.16     56.38 o 
   4   5  14      332.44      338.54     61.98 o 
   5   5  14      493.55      470.31     78.21 o 
 -17   6  14        0.61       71.21     82.51 o 
 -16   6  14       16.00       85.22     73.91 o 
 -15   6  14       27.53       49.27     54.31 o 
 -14   6  14       32.52        0.00     57.68 o 
 -13   6  14      143.92      152.77     61.23 o 
 -12   6  14        0.51       80.66     51.01 o 
 -11   6  14       73.05      147.55     73.64 o 
 -10   6  14        0.26       24.18     38.18 o 
  -9   6  14      158.88      190.40     58.15 o 
  -8   6  14       25.46       86.97     41.75 o 
  -7   6  14        0.16        0.92     37.76 o 
  -6   6  14      248.28      349.74     72.83 o 
  -5   6  14     1637.25     1465.73     91.17 o 
  -4   6  14      508.83      593.73    126.01 o 
  -3   6  14      162.92      192.27     61.55 o 
  -2   6  14       21.86       73.45     95.40 o 
  -1   6  14       61.03        0.00     48.33 o 
   0   6  14      431.11      547.75     91.81 o 
   1   6  14      439.77      312.40    107.49 o 
   2   6  14       64.94      130.28     50.77 o 
   3   6  14       28.74        4.22     37.04 o 
   4   6  14        2.65       23.90     49.78 o 
 -15   7  14       88.28      101.65     66.13 o 
 -14   7  14      168.38      207.41     75.47 o 
 -13   7  14      108.38      161.98     74.11 o 
 -12   7  14       27.35       24.68     92.22 o 
 -11   7  14      162.96      144.06     60.87 o 
 -10   7  14      658.31      845.91     74.15 o 
  -9   7  14      917.78     1088.80     98.57 o 
  -8   7  14      717.68      736.73     76.51 o 
  -7   7  14        7.24       66.76     43.35 o 
  -6   7  14      180.75      260.68     60.34 o 
  -5   7  14     1236.22     1391.89    108.54 o 
  -4   7  14     1145.92     1256.95    130.80 o 
  -3   7  14      360.87      490.36     85.76 o 
  -2   7  14      193.89      121.59     61.90 o 
  -1   7  14       22.14       39.69     56.86 o 
   0   7  14      258.86      279.89     80.34 o 
   1   7  14      149.50      101.94     98.96 o 
   2   7  14        0.47        8.91     60.18 o 
   3   7  14       64.76       52.89     60.27 o 
 -13   8  14        3.40        7.30     48.46 o 
 -12   8  14      469.06      505.41    114.82 o 
 -11   8  14     1080.25     1250.05    122.30 o 
 -10   8  14     1199.84     1250.77    123.08 o 
  -9   8  14      355.12      523.41     73.34 o 
  -8   8  14       18.15        0.00     41.70 o 
  -7   8  14       55.16       20.52     40.87 o 
  -6   8  14     1495.83     1655.82    126.59 o 
  -5   8  14      905.52     1068.46    125.32 o 
  -4   8  14        1.41        0.00     50.00 o 
  -3   8  14      101.30       66.86     60.91 o 
  -2   8  14      408.38      369.01     80.41 o 
  -1   8  14      644.32      842.58    130.77 o 
   0   8  14      602.51      632.17    103.24 o 
   1   8  14      152.27      115.37     68.90 o 
  -9   9  14      500.77      518.08     94.52 o 
  -8   9  14      774.62      974.64    124.39 o 
  -7   9  14      473.42      379.72    113.10 o 
  -6   9  14        3.88       87.21     72.22 o 
  -5   9  14      448.64      521.37     89.88 o 
  -4   9  14      694.84      797.80    108.08 o 
  -3   9  14      276.58      505.26    171.55 o 
 -20   1  15       22.13       13.19     61.09 o 
 -19   1  15        4.78       69.38     58.87 o 
 -18   1  15      343.58      491.10     87.95 o 
 -17   1  15     1021.37     1099.12    100.50 o 
 -16   1  15      278.20      336.96     59.84 o 
 -15   1  15      152.60      184.19     43.62 o 
 -14   1  15        1.88       22.40     44.20 o 
 -13   1  15      453.80      427.11     42.86 o 
 -12   1  15      478.45      476.80     43.24 o 
 -11   1  15      237.21      274.41     44.76 o 
 -10   1  15      720.76      647.94     46.07 o 
  -9   1  15     1262.68     1341.45     57.30 o 
  -8   1  15      613.38      678.62     49.59 o 
  -7   1  15     1908.57     1929.21     60.20 o 
  -6   1  15      670.27      646.68     38.14 o 
  -5   1  15      933.63      953.44     47.34 o 
  -4   1  15     2781.45     2526.72    105.51 o 
  -3   1  15     1300.38     1113.32     67.95 o 
  -2   1  15     1271.06     1154.64     61.62 o 
  -1   1  15      630.73      544.47     45.39 o 
   0   1  15       47.03      170.74     54.57 o 
   1   1  15      521.33      701.22     82.98 o 
   2   1  15      763.22      871.44     91.55 o 
   3   1  15        6.02        0.00     40.14 o 
   4   1  15       12.09      102.67     65.29 o 
   5   1  15       12.39        0.00     75.88 o 
   6   1  15      196.57      253.09     88.85 o 
   7   1  15      210.72       87.35     80.82 o 
 -20   2  15       42.29       38.89     64.48 o 
 -19   2  15      700.10      543.51     93.22 o 
 -18   2  15      993.55     1026.59    126.80 o 
 -17   2  15       21.68        4.26     41.39 o 
 -16   2  15      285.69      292.35     74.48 o 
 -15   2  15     1793.11     1867.32     94.30 o 
 -14   2  15     2578.29     2349.76    109.67 o 
 -13   2  15     2719.02     2511.30     83.56 o 
 -12   2  15        0.12       76.66     52.57 o 
 -11   2  15     5038.40     4868.20    122.48 o 
 -10   2  15     7462.79     7016.70    340.18 o 
  -9   2  15     6025.83     5649.55    273.25 o 
  -8   2  15     2947.60     2843.84     88.78 o 
  -7   2  15      706.05      815.22     57.48 o 
  -6   2  15     2139.96     2051.82     63.70 o 
  -5   2  15     6651.42     6226.03    240.68 o 
  -4   2  15     5050.62     4953.28    132.40 o 
  -3   2  15      691.06      785.39    118.09 o 
  -2   2  15      828.77      867.23     59.57 o 
  -1   2  15     4284.25     4252.06    131.52 o 
   0   2  15     7390.13     7168.56    191.63 o 
   1   2  15     2937.67     2911.89    112.79 o 
   2   2  15      256.33      241.01     73.64 o 
   3   2  15      196.28      308.16     80.60 o 
   4   2  15     2056.00     2348.73    169.05 o 
   5   2  15     3303.49     3611.73    229.08 o 
   6   2  15     1945.02     1817.43    169.05 o 
 -19   3  15       45.41        0.00     77.01 o 
 -18   3  15        0.98        0.00     54.64 o 
 -17   3  15      540.66      656.86     74.44 o 
 -16   3  15      470.89      619.47     71.33 o 
 -15   3  15      189.60      201.49     51.36 o 
 -14   3  15      170.06      224.64     46.95 o 
 -13   3  15       59.87       73.74     34.40 o 
 -12   3  15      570.93      518.56     43.25 o 
 -11   3  15      787.91      793.81     87.42 o 
 -10   3  15       24.63        0.00     32.90 o 
  -9   3  15        4.21       48.35     31.52 o 
  -8   3  15     1102.83     1156.75     60.53 o 
  -7   3  15     2061.32     1965.87     70.44 o 
  -6   3  15      804.39      858.81     45.91 o 
  -5   3  15      490.52      480.74     60.31 o 
  -4   3  15     1111.72     1073.69     97.43 o 
  -3   3  15     1877.99     1882.29     88.68 o 
  -2   3  15     1163.53      995.78     61.62 o 
  -1   3  15     1762.21     1772.27     90.40 o 
   0   3  15      205.13      250.78     65.60 o 
   1   3  15      382.73      362.73    106.92 o 
   2   3  15      705.72      717.04     81.26 o 
   3   3  15      400.35      515.20    110.65 o 
   4   3  15       96.69       91.87     63.17 o 
   5   3  15        6.36       17.55     61.21 o 
   6   3  15       49.28       31.72     78.79 o 
 -18   4  15       46.87       98.46     68.96 o 
 -17   4  15       18.31        0.00     56.45 o 
 -16   4  15        1.68       17.30     48.64 o 
 -15   4  15        1.44       34.62     49.10 o 
 -14   4  15        0.00        0.00     41.93 o 
 -13   4  15        2.15        0.00     37.38 o 
 -12   4  15       51.64      151.90     54.10 o 
 -11   4  15       92.64      110.23     41.10 o 
 -10   4  15       22.44       14.03     32.40 o 
  -9   4  15      695.35      654.87     61.23 o 
  -8   4  15       29.63       37.88     27.84 o 
  -7   4  15      272.21      290.77     31.17 o 
  -6   4  15      366.01      358.42     56.01 o 
  -5   4  15      105.87      135.73     48.29 o 
  -4   4  15       23.85        0.00     25.55 o 
  -3   4  15        7.75        0.00     28.01 o 
  -2   4  15       89.84      151.58     41.81 o 
  -1   4  15      324.33      434.97     57.62 o 
   0   4  15      158.45      140.97     41.91 o 
   1   4  15      114.52       81.62     44.72 o 
   2   4  15        5.84        3.79     37.16 o 
   3   4  15      129.43       98.48     50.28 o 
   4   4  15       82.10      122.87     70.36 o 
   5   4  15        4.87        9.18     52.91 o 
 -17   5  15      756.88     1009.90    146.50 o 
 -16   5  15      267.98      448.82    100.39 o 
 -15   5  15       96.15      260.72    117.92 o 
 -14   5  15       25.47      130.24     89.50 o 
 -13   5  15      292.79      465.33    123.26 o 
 -12   5  15      505.68      628.60     88.88 o 
 -11   5  15       68.71      156.69     78.01 o 
 -10   5  15      484.61      549.76     64.95 o 
  -9   5  15     1101.24     1084.98     75.97 o 
  -8   5  15     1038.28     1077.66     86.54 o 
  -7   5  15     1502.64     1517.07    105.17 o 
  -6   5  15      108.66       94.69     37.22 o 
  -5   5  15     1094.77     1095.94     90.09 o 
  -4   5  15     1916.37     1824.65    114.47 o 
  -3   5  15     1848.50     1832.53     87.94 o 
  -2   5  15      977.78      976.91     70.49 o 
  -1   5  15      256.05      240.26     89.62 o 
   0   5  15      117.19      109.39     52.60 o 
   1   5  15      925.41      900.37     89.41 o 
   2   5  15      294.80      379.68     67.51 o 
   3   5  15        0.64        0.00     44.05 o 
   4   5  15       56.13        0.00     64.12 o 
 -16   6  15      845.25      951.77    121.72 o 
 -15   6  15     1342.58     1216.63    123.53 o 
 -14   6  15      777.73      870.06    112.34 o 
 -13   6  15      276.82      349.57     76.62 o 
 -12   6  15      386.29      446.37     79.48 o 
 -11   6  15     3506.21     3473.46    172.82 o 
 -10   6  15     4581.87     4519.57    174.18 o 
  -9   6  15     1164.54     1252.50     91.62 o 
  -8   6  15        1.88        0.00     31.01 o 
  -7   6  15      178.56      196.22     50.40 o 
  -6   6  15     1251.62     1187.25     76.84 o 
  -5   6  15     2821.89     3036.01    160.20 o 
  -4   6  15     1016.46      931.96     93.09 o 
  -3   6  15      115.85      318.00    134.82 o 
  -2   6  15     1766.17     2030.10    143.99 o 
  -1   6  15     2307.86     2140.65    141.51 o 
   0   6  15     1590.62     1843.06    141.61 o 
   1   6  15      632.81      795.50    106.13 o 
   2   6  15        4.59       34.40     62.46 o 
   3   6  15      601.87      641.95    123.08 o 
 -15   7  15        0.97        0.00     56.10 o 
 -14   7  15        9.20        2.88     48.49 o 
 -13   7  15       58.45       93.76     65.51 o 
 -12   7  15      324.22      416.11     81.52 o 
 -11   7  15      251.26      291.45     74.36 o 
 -10   7  15       59.90       38.41     43.85 o 
  -9   7  15       72.17      120.79     52.91 o 
  -8   7  15      408.14      510.63     67.62 o 
  -7   7  15      833.79      783.92     91.47 o 
  -6   7  15      109.64       29.72     48.52 o 
  -5   7  15        3.05       61.01     57.34 o 
  -4   7  15      395.93      572.02     84.31 o 
  -3   7  15      612.12      537.25     88.53 o 
  -2   7  15      409.87      291.07     88.20 o 
  -1   7  15      308.42      355.62     90.50 o 
   0   7  15       38.56        0.00     54.87 o 
   1   7  15      520.13      473.56     95.43 o 
 -12   8  15        0.61      145.20     75.16 o 
 -11   8  15       28.03        0.19     45.11 o 
 -10   8  15        1.07       18.76     53.52 o 
  -9   8  15        5.47        0.00     57.89 o 
  -8   8  15      156.50      124.49     54.63 o 
  -7   8  15      164.11      201.80     65.70 o 
  -6   8  15       49.90      105.74     78.88 o 
  -5   8  15       87.81       10.21     48.91 o 
  -4   8  15      290.62      280.10    118.00 o 
  -3   8  15       38.42        0.00     54.80 o 
  -2   8  15       33.89       61.16     62.94 o 
  -1   8  15       16.56        0.00     63.07 o 
 -20   0  16        0.05        0.00     76.04 o 
 -19   0  16      161.64       10.75     74.52 o 
 -18   0  16     1316.45     1237.69    163.38 o 
 -17   0  16      334.65      601.74    137.72 o 
 -16   0  16      360.24      365.38     86.22 o 
 -15   0  16       28.00       98.26     46.84 o 
 -14   0  16      148.54      145.71     53.15 o 
 -13   0  16     2435.23     2342.62    149.96 o 
 -12   0  16      924.19     1071.69    100.91 o 
 -11   0  16      332.08      477.75     67.84 o 
 -10   0  16     2968.52     2840.58    122.93 o 
  -9   0  16     2338.45     2446.70    106.23 o 
  -8   0  16      433.25      580.13     61.13 o 
  -7   0  16      276.26      268.84    246.20 o 
  -6   0  16       65.99      157.36     49.62 o 
  -5   0  16       53.01       82.84     48.28 o 
  -4   0  16      193.04      158.03     29.39 o 
  -3   0  16       20.85       24.81     58.47 o 
  -2   0  16      329.73      565.01     98.61 o 
  -1   0  16      266.10      242.39     77.21 o 
   0   0  16     1055.68     1305.26    254.69 o 
   1   0  16      444.78      394.28     96.55 o 
   2   0  16       13.06        0.00    125.14 o 
   3   0  16      196.12      219.15     98.36 o 
   4   0  16      267.32      158.58    101.56 o 
   5   0  16      298.09      110.44    110.63 o 
   6   0  16      471.50      593.84    272.61 o 
 -20   1  16      552.22      668.70    111.17 o 
 -19   1  16      484.04      552.80     91.38 o 
 -18   1  16      110.97      244.76     80.11 o 
 -17   1  16      363.93      339.21     70.04 o 
 -16   1  16     1050.42     1183.86    100.02 o 
 -15   1  16     1510.35     1396.01    125.64 o 
 -14   1  16     2933.82     2864.15     94.51 o 
 -13   1  16      831.25      925.26     54.85 o 
 -12   1  16      403.92      379.85     42.24 o 
 -11   1  16     1306.17     1275.59     60.45 o 
 -10   1  16     1766.04     1880.11     75.72 o 
  -9   1  16     1182.32     1261.27     57.87 o 
  -8   1  16       39.78       19.08     19.69 o 
  -7   1  16      545.14      614.46     51.33 o 
  -6   1  16     2609.17     2572.30     91.60 o 
  -5   1  16     2421.98     2191.04     61.25 o 
  -4   1  16      264.11      256.48     38.53 o 
  -3   1  16      329.47      425.86     96.98 o 
  -2   1  16     1008.06     1007.64     82.85 o 
  -1   1  16     1755.99     1801.61    119.23 o 
   0   1  16     2089.33     2076.55    142.23 o 
   1   1  16      124.96       43.50     48.82 o 
   2   1  16      300.02      392.58     80.37 o 
   3   1  16      150.06      261.50     73.50 o 
   4   1  16      357.95      311.53     95.40 o 
   5   1  16      187.22      110.80     92.95 o 
   6   1  16        4.65        0.00     61.54 o 
 -19   2  16       29.28        2.67     56.49 o 
 -18   2  16       73.99       92.89     58.63 o 
 -17   2  16        3.03        0.00     35.19 o 
 -16   2  16      132.25      128.50     47.75 o 
 -15   2  16      111.28       65.73     41.66 o 
 -14   2  16       88.33       77.14     37.65 o 
 -13   2  16        2.80        0.00     26.64 o 
 -12   2  16       30.27       63.45     29.24 o 
 -11   2  16       13.62        2.79     34.50 o 
 -10   2  16      140.45      165.28     47.70 o 
  -9   2  16       57.16       44.72     26.90 o 
  -8   2  16      417.05      449.08     38.87 o 
  -7   2  16        3.08        0.00     24.61 o 
  -6   2  16        2.29        0.00     20.09 o 
  -5   2  16       51.48       12.85     37.58 o 
  -4   2  16       24.77       51.17     48.97 o 
  -3   2  16        2.12        0.00     28.09 o 
  -2   2  16      110.60      230.93     70.63 o 
  -1   2  16        9.56       41.88     35.77 o 
   0   2  16        4.29       51.28     53.19 o 
   1   2  16        7.58       98.84     53.28 o 
   2   2  16       23.72        0.00     41.97 o 
   3   2  16       12.50      189.58    111.28 o 
   4   2  16       26.93      202.45     78.84 o 
   5   2  16        7.11       73.37     72.60 o 
 -19   3  16      740.79      603.72    117.34 o 
 -18   3  16      362.55      338.08     98.15 o 
 -17   3  16      320.94      384.15     73.96 o 
 -16   3  16      932.75     1004.67     82.94 o 
 -15   3  16     2012.11     1901.96    144.42 o 
 -14   3  16     3274.31     3250.43    125.31 o 
 -13   3  16     1196.22     1208.02    100.05 o 
 -12   3  16       46.14       33.25     26.81 o 
 -11   3  16     2308.42     2173.17     86.24 o 
 -10   3  16     2816.31     2772.51     87.92 o 
  -9   3  16      798.46      801.51     77.95 o 
  -8   3  16     1724.53     1519.55     67.76 o 
  -7   3  16      528.38      616.64     55.31 o 
  -6   3  16     6165.80     5592.27    252.53 o 
  -5   3  16     2617.34     2296.01    184.56 o 
  -4   3  16      527.00      567.17     55.06 o 
  -3   3  16        0.39       45.29     40.37 o 
  -2   3  16      768.77      818.30     73.25 o 
  -1   3  16     3633.81     3552.24    140.31 o 
   0   3  16     3741.84     3814.85    148.42 o 
   1   3  16      359.65      425.71     64.98 o 
   2   3  16        5.24        0.00     55.71 o 
   3   3  16      266.80      322.18     85.58 o 
   4   3  16      575.81      729.81    128.88 o 
   5   3  16      128.49      207.45     80.96 o 
 -18   4  16      758.17      751.81    102.75 o 
 -17   4  16      759.40      765.89     99.79 o 
 -16   4  16      150.38       71.72     59.56 o 
 -15   4  16       22.26       24.54     50.02 o 
 -14   4  16      225.28      399.45    102.02 o 
 -13   4  16     1589.90     1550.46    112.19 o 
 -12   4  16     2267.54     2247.02    104.59 o 
 -11   4  16      271.62      409.60     55.05 o 
 -10   4  16      681.83      817.53    136.84 o 
  -9   4  16     2748.16     2331.40    193.74 o 
  -8   4  16     1409.73     1371.97     61.16 o 
  -7   4  16     1981.01     1783.05    108.15 o 
  -6   4  16     1064.11     1006.06     64.59 o 
  -5   4  16      167.17      151.04     50.51 o 
  -4   4  16      320.38      424.33     50.51 o 
  -3   4  16      341.41      464.71     71.16 o 
  -2   4  16      383.20      395.94     56.70 o 
  -1   4  16       11.11        0.00     37.82 o 
   0   4  16      606.01      682.16     69.73 o 
   1   4  16      850.54      938.52     89.14 o 
   2   4  16      373.87      372.16     76.61 o 
   3   4  16        1.35       79.64     66.40 o 
   4   4  16       76.56       82.21     67.05 o 
 -17   5  16       76.87       43.66     57.54 o 
 -16   5  16      935.48     1111.84    114.94 o 
 -15   5  16     1478.63     1276.30    148.13 o 
 -14   5  16      733.29      772.72    100.86 o 
 -13   5  16      171.27      206.62     64.65 o 
 -12   5  16       64.06       15.04     35.86 o 
 -11   5  16     1114.17     1049.03     79.31 o 
 -10   5  16     1141.98     1185.52     83.54 o 
  -9   5  16     1151.47     1118.56     80.38 o 
  -8   5  16      214.42      139.61     45.58 o 
  -7   5  16      607.23      582.09     59.30 o 
  -6   5  16     1363.00     1328.76    113.01 o 
  -5   5  16     1040.58     1253.83    101.18 o 
  -4   5  16      251.56      374.92     66.16 o 
  -3   5  16       25.54       49.15     36.63 o 
  -2   5  16      141.11      254.10     50.98 o 
  -1   5  16     1006.76      766.22     75.46 o 
   0   5  16     1019.32      949.63     87.09 o 
   1   5  16      159.66      149.66     55.95 o 
   2   5  16       35.86        0.00     56.10 o 
   3   5  16      114.50      149.98     83.47 o 
 -16   6  16        0.04        0.00     64.63 o 
 -15   6  16       21.33       39.05     55.76 o 
 -14   6  16      115.68      200.77     76.31 o 
 -13   6  16       15.29       11.40     50.80 o 
 -12   6  16       42.82       89.38     55.03 o 
 -11   6  16      105.17       21.70     93.90 o 
 -10   6  16       28.07        0.00     36.86 o 
  -9   6  16      116.10      182.42     54.99 o 
  -8   6  16      355.72      369.10    108.41 o 
  -7   6  16        7.72       92.89     61.63 o 
  -6   6  16        2.51       46.68     48.49 o 
  -5   6  16       17.31      109.28    106.56 o 
  -4   6  16        5.36       34.69     53.71 o 
  -3   6  16        5.89       35.16     49.32 o 
  -2   6  16        1.63       15.29     46.21 o 
  -1   6  16       60.99       12.27     50.29 o 
   0   6  16        1.89        8.42     89.13 o 
   1   6  16        9.65       16.90     52.24 o 
   2   6  16        8.87       88.32     88.86 o 
 -14   7  16      485.42      575.98    103.39 o 
 -13   7  16       97.64        9.96     50.00 o 
 -12   7  16       30.69       65.01     57.42 o 
 -11   7  16      194.94      419.38     84.44 o 
 -10   7  16      364.61      401.67     70.48 o 
  -9   7  16      283.64      342.71     74.08 o 
  -8   7  16        3.72       37.34     51.20 o 
  -7   7  16      251.58      302.69    110.16 o 
  -6   7  16      423.45      507.61     82.82 o 
  -5   7  16      512.01      629.81     90.83 o 
  -4   7  16      188.00      230.72     68.06 o 
  -3   7  16       50.97       59.33     60.40 o 
  -2   7  16      410.76      517.78     87.31 o 
  -1   7  16      571.70      606.19     96.92 o 
   0   7  16      602.65      775.76    156.96 o 
 -11   8  16      267.59      361.29     90.38 o 
 -10   8  16      125.29      218.17     79.50 o 
  -9   8  16      643.17      596.21     96.48 o 
  -8   8  16     1160.08     1152.81    117.82 o 
  -7   8  16     1208.33     1142.27    117.15 o 
  -6   8  16      485.78      521.58    100.78 o 
  -5   8  16       16.65        0.00     53.09 o 
  -4   8  16      458.63      479.32     91.07 o 
  -3   8  16      872.32      853.50    112.58 o 
 -19   1  17      219.95      264.70     83.46 o 
 -18   1  17      291.12      221.22    126.17 o 
 -17   1  17       44.31       67.23     48.35 o 
 -16   1  17      626.59      582.56     66.36 o 
 -15   1  17      487.20      491.20     65.14 o 
 -14   1  17      895.28      841.94     79.17 o 
 -13   1  17     1334.32     1332.98     68.35 o 
 -12   1  17      225.56      341.33     48.87 o 
 -11   1  17      269.05      369.21     43.68 o 
 -10   1  17      658.85      678.68     48.04 o 
  -9   1  17      716.91      854.54     52.18 o 
  -8   1  17      328.71      416.76     38.42 o 
  -7   1  17      184.56      187.29     31.29 o 
  -6   1  17      438.23      420.70     34.97 o 
  -5   1  17     2181.17     2141.44     85.79 o 
  -4   1  17      536.56      543.70     47.55 o 
  -3   1  17      251.56      265.83     52.73 o 
  -2   1  17       16.82       75.65     47.31 o 
  -1   1  17      499.04      755.20     87.17 o 
   0   1  17     1523.62     1766.66    128.41 o 
   1   1  17      935.50     1024.92    106.97 o 
   2   1  17      293.75      408.78     88.07 o 
   3   1  17       90.39      103.59     66.37 o 
   4   1  17       33.50       62.06     68.06 o 
   5   1  17      122.40      137.19     88.68 o 
 -19   2  17      577.41      759.00    105.25 o 
 -18   2  17       84.13      129.37     67.95 o 
 -17   2  17     1779.90     1887.47    171.19 o 
 -16   2  17     1618.57     1573.88    108.97 o 
 -15   2  17      604.65      562.31     60.09 o 
 -14   2  17      707.93      669.55     70.40 o 
 -13   2  17      316.68      425.90     49.11 o 
 -12   2  17     4791.26     4920.23    139.07 o 
 -11   2  17     6025.06     6265.01    180.88 o 
 -10   2  17     2619.90     2597.81     87.89 o 
  -9   2  17       72.70      112.36     44.95 o 
  -8   2  17     2501.11     2457.14    101.78 o 
  -7   2  17     7833.65     7751.51    167.88 o 
  -6   2  17    11024.50    10982.48    254.11 o 
  -5   2  17     4187.27     4224.34    139.45 o 
  -4   2  17       96.98       80.46     37.80 o 
  -3   2  17      262.88      245.38     42.98 o 
  -2   2  17     2848.61     2933.05    116.36 o 
  -1   2  17     4421.91     4532.45    195.60 o 
   0   2  17     1445.84     1524.72    122.59 o 
   1   2  17       11.54       21.38     50.19 o 
   2   2  17     1143.56     1166.98    120.34 o 
   3   2  17     1135.67     1150.34    123.91 o 
   4   2  17      835.85      980.42    136.79 o 
 -19   3  17      386.21      526.69    117.87 o 
 -18   3  17      282.32      293.27     95.97 o 
 -17   3  17       38.89      121.14     94.04 o 
 -16   3  17       99.17      167.19     51.08 o 
 -15   3  17      682.61      761.46     77.28 o 
 -14   3  17     1897.28     1780.53     99.70 o 
 -13   3  17     1813.78     1661.00     80.91 o 
 -12   3  17      441.88      464.68     57.00 o 
 -11   3  17      258.55      221.89     39.79 o 
 -10   3  17     1212.70     1291.87     66.42 o 
  -9   3  17     2503.74     2485.37     89.07 o 
  -8   3  17     2203.70     2063.94     74.39 o 
  -7   3  17      419.57      481.58     49.38 o 
  -6   3  17      755.66      661.92     87.63 o 
  -5   3  17     2927.77     2852.39    108.88 o 
  -4   3  17     1867.75     1730.34     85.50 o 
  -3   3  17     1424.55     1471.02     83.31 o 
  -2   3  17       50.31       31.22     34.97 o 
  -1   3  17      298.14      357.74     58.84 o 
   0   3  17     1737.42     1835.75    156.70 o 
   1   3  17     2001.77     2140.08    152.00 o 
   2   3  17      198.94      314.24     80.37 o 
   3   3  17       39.00       61.93     65.42 o 
   4   3  17        4.70        0.00     66.55 o 
 -18   4  17       70.82        4.13     79.97 o 
 -17   4  17      235.04      197.43     81.41 o 
 -16   4  17        4.81       10.64     44.99 o 
 -15   4  17        3.02       11.31     42.95 o 
 -14   4  17       50.47       12.90     43.02 o 
 -13   4  17        0.23       57.04     83.23 o 
 -12   4  17       58.41       28.44     36.59 o 
 -11   4  17      294.51      332.91     53.33 o 
 -10   4  17      256.10      414.63     54.77 o 
  -9   4  17       23.80       16.49     51.20 o 
  -8   4  17      169.60      216.53     44.89 o 
  -7   4  17        5.38        0.00     42.12 o 
  -6   4  17       57.96       26.21     30.66 o 
  -5   4  17      182.76      244.94     52.92 o 
  -4   4  17      204.87       95.70     44.95 o 
  -3   4  17        3.31       28.33     36.64 o 
  -2   4  17       36.77       24.40     37.27 o 
  -1   4  17      367.20      406.58     63.16 o 
   0   4  17      207.19      326.65     66.18 o 
   1   4  17      244.78      193.47     86.26 o 
   2   4  17      109.81      114.49     67.39 o 
   3   4  17      110.16      158.29     92.49 o 
 -17   5  17       14.48       69.54     61.42 o 
 -16   5  17      203.00      220.23     69.35 o 
 -15   5  17      370.48      607.54    109.39 o 
 -14   5  17      422.44      454.09     86.23 o 
 -13   5  17      342.13      324.97     72.58 o 
 -12   5  17       25.35       27.52     46.87 o 
 -11   5  17      113.36      185.52     95.02 o 
 -10   5  17      213.98      284.59     55.92 o 
  -9   5  17       68.28      208.93    113.18 o 
  -8   5  17       40.13        0.00     34.10 o 
  -7   5  17       55.16       83.85     47.46 o 
  -6   5  17      740.22      895.53    110.48 o 
  -5   5  17      545.08      586.09     77.80 o 
  -4   5  17      193.45      298.97     69.80 o 
  -3   5  17       25.48       30.66     38.77 o 
  -2   5  17      239.20      133.92     48.92 o 
  -1   5  17      681.76      721.14     79.87 o 
   0   5  17      938.95      958.85     96.74 o 
   1   5  17      183.76      297.44     67.93 o 
   2   5  17       34.12       59.14     51.50 o 
 -16   6  17      177.94      192.97     79.24 o 
 -15   6  17       44.93        0.00     51.46 o 
 -14   6  17       11.69       14.09     50.22 o 
 -13   6  17      190.56      217.56     74.94 o 
 -12   6  17      659.17      780.90     93.16 o 
 -11   6  17      805.14      864.78     82.85 o 
 -10   6  17       88.42      151.80     50.54 o 
  -9   6  17      140.81      212.87     59.65 o 
  -8   6  17      524.88      520.51     73.94 o 
  -7   6  17     1439.52     1797.24    150.80 o 
  -6   6  17     1444.01     1494.54    120.69 o 
  -5   6  17      396.85      450.09     77.70 o 
  -4   6  17        3.43       26.60     47.92 o 
  -3   6  17       30.54       16.48     47.30 o 
  -2   6  17      266.20      407.18    131.52 o 
  -1   6  17      632.79      650.18    104.28 o 
   0   6  17      224.44      326.88     85.65 o 
   1   6  17        5.03       23.03     61.88 o 
 -13   7  17      138.22       48.83     56.77 o 
 -12   7  17       18.44        0.00     57.25 o 
 -11   7  17      115.39      212.15    141.14 o 
 -10   7  17      497.76      747.28     87.18 o 
  -9   7  17      596.66      672.98    101.00 o 
  -8   7  17      400.61      783.38    160.88 o 
  -7   7  17       67.84      131.42     62.58 o 
  -6   7  17      429.79      489.99     97.25 o 
  -5   7  17      966.31      814.05    128.98 o 
  -4   7  17      400.60      310.67    101.21 o 
  -3   7  17      239.93      215.12     79.82 o 
  -2   7  17        6.12       73.34     72.16 o 
  -1   7  17      128.84       51.16     56.66 o 
 -10   8  17       94.82       54.04     77.11 o 
  -9   8  17       49.52        2.97     62.16 o 
  -8   8  17       28.16       35.84     57.94 o 
  -7   8  17        4.97       83.01     68.44 o 
  -6   8  17        6.57        2.97     48.60 o 
  -5   8  17        0.27        0.00     60.58 o 
 -19   0  18      803.35      866.64    224.82 o 
 -18   0  18      606.53      660.78    124.01 o 
 -17   0  18        1.04        3.31     56.54 o 
 -16   0  18      408.42      532.76    114.77 o 
 -15   0  18      238.12      127.41     54.65 o 
 -14   0  18      100.43       24.87     39.97 o 
 -13   0  18      133.28      179.07    113.80 o 
 -12   0  18        7.10        0.00     42.38 o 
 -11   0  18      899.03     1002.21    109.29 o 
 -10   0  18       56.67       36.63     40.31 o 
  -9   0  18        3.92        0.00     30.43 o 
  -8   0  18       95.16      130.37     47.04 o 
  -7   0  18     1198.65     1118.72    144.82 o 
  -6   0  18     3586.11     3286.10    213.81 o 
  -5   0  18     1503.36     1592.41    159.54 o 
  -4   0  18       66.07        0.00     50.72 o 
  -3   0  18        9.83        0.00     77.66 o 
  -2   0  18       20.67        0.00     67.96 o 
  -1   0  18      552.02      504.93    111.94 o 
   0   0  18      693.95      907.22    151.83 o 
   1   0  18      183.23      246.51    109.32 o 
   2   0  18      126.61       82.85     89.75 o 
   3   0  18      460.45      400.40    162.56 o 
   4   0  18      426.78      467.05    170.93 o 
 -19   1  18       61.73       15.66     50.14 o 
 -18   1  18       15.89       82.71     55.51 o 
 -17   1  18      197.74      260.57     68.42 o 
 -16   1  18      252.12      272.27     78.86 o 
 -15   1  18       18.84       54.83     39.02 o 
 -14   1  18       35.25       83.59     34.39 o 
 -13   1  18      125.07      118.74     33.32 o 
 -12   1  18      775.66      879.06     62.10 o 
 -11   1  18      672.54      681.79     57.13 o 
 -10   1  18      307.61      434.14     48.27 o 
  -9   1  18       11.37        0.00     25.72 o 
  -8   1  18        4.44        3.21     21.94 o 
  -7   1  18      650.95      597.78     66.70 o 
  -6   1  18      260.59      292.81     45.21 o 
  -5   1  18      166.96      218.32     41.37 o 
  -4   1  18        6.87       23.00     38.64 o 
  -3   1  18       32.32       19.25     44.32 o 
  -2   1  18      159.12      216.90     59.73 o 
  -1   1  18       18.05        0.00     60.59 o 
   0   1  18       94.41      151.47     66.78 o 
   1   1  18      388.99      460.12     89.93 o 
   2   1  18      183.80      301.61     81.13 o 
   3   1  18       53.29       68.52     71.79 o 
 -19   2  18        1.98       49.58     55.77 o 
 -18   2  18        1.00      113.91    128.73 o 
 -17   2  18        0.32       75.07     48.13 o 
 -16   2  18        4.48        0.00     38.57 o 
 -15   2  18        0.88        0.00     35.99 o 
 -14   2  18       52.47       72.52     35.06 o 
 -13   2  18       17.21        3.68     27.88 o 
 -12   2  18        0.10       55.54     35.51 o 
 -11   2  18        1.05       49.40     32.48 o 
 -10   2  18       83.51      121.04     33.99 o 
  -9   2  18        5.20       14.26     24.58 o 
  -8   2  18        3.18        0.00     29.29 o 
  -7   2  18       87.74       68.78     38.08 o 
  -6   2  18        5.97        0.00     41.49 o 
  -5   2  18      104.48      148.34     43.71 o 
  -4   2  18      274.34      276.68     45.39 o 
  -3   2  18        4.51       33.86     39.06 o 
  -2   2  18       13.97       34.99     45.42 o 
  -1   2  18      132.95       77.66     58.33 o 
   0   2  18      123.90      113.91     59.94 o 
   1   2  18       93.75      326.97     85.03 o 
   2   2  18        5.30       16.69     56.31 o 
   3   2  18       25.07       91.92     70.98 o 
 -18   3  18      308.85      374.04    103.00 o 
 -17   3  18      741.26      729.61     96.90 o 
 -16   3  18      351.31      526.25     82.56 o 
 -15   3  18      129.11      143.59     46.04 o 
 -14   3  18       30.27       39.78     36.53 o 
 -13   3  18     1802.02     1878.97     87.43 o 
 -12   3  18     2884.16     3101.48    132.69 o 
 -11   3  18     1374.31     1459.13     85.24 o 
 -10   3  18      526.12      396.41     53.36 o 
  -9   3  18      115.41      160.51     42.56 o 
  -8   3  18     1489.94     1393.04     74.05 o 
  -7   3  18     1061.18     1184.46     98.57 o 
  -6   3  18      578.57      629.94     63.04 o 
  -5   3  18       16.68       17.88     43.80 o 
  -4   3  18      619.76      647.66     64.94 o 
  -3   3  18     1077.99     1073.96     78.79 o 
  -2   3  18      675.25      656.41     68.36 o 
  -1   3  18       17.01       76.75     68.19 o 
   0   3  18      503.49      553.13     98.88 o 
   1   3  18      502.19      536.62    101.70 o 
   2   3  18      523.38      658.26    110.83 o 
   3   3  18      567.14      421.09    147.59 o 
 -18   4  18      680.26      462.98    101.55 o 
 -17   4  18       16.08       85.44     56.88 o 
 -16   4  18      421.28      483.67     91.89 o 
 -15   4  18      586.18      633.79     87.50 o 
 -14   4  18     1288.94     1156.25    103.12 o 
 -13   4  18      410.93      439.09     74.67 o 
 -12   4  18      206.32      213.40     49.54 o 
 -11   4  18     1103.47     1166.46     91.71 o 
 -10   4  18     1310.70     1313.21     99.77 o 
  -9   4  18      600.69      603.45     60.44 o 
  -8   4  18        4.66        0.00     42.75 o 
  -7   4  18      768.06      766.53     66.91 o 
  -6   4  18     3292.62     3217.23    128.37 o 
  -5   4  18     3587.83     3327.41    132.96 o 
  -4   4  18      622.83      636.60    104.43 o 
  -3   4  18        5.23       37.13     37.17 o 
  -2   4  18      237.87      288.55     98.45 o 
  -1   4  18      880.06      797.76     81.12 o 
   0   4  18     1096.03      834.20    130.23 o 
   1   4  18      287.29      265.90     81.98 o 
   2   4  18       88.22      163.92    129.65 o 
 -16   5  18      129.73      378.40     91.33 o 
 -15   5  18      253.64      181.26     63.85 o 
 -14   5  18       76.43        0.00     55.19 o 
 -13   5  18       56.78       29.95     40.25 o 
 -12   5  18      318.98      374.03     76.52 o 
 -11   5  18      197.55      151.90     48.77 o 
 -10   5  18      208.72      155.93     89.48 o 
  -9   5  18      119.61      224.16     79.78 o 
  -8   5  18        2.98        3.53     37.08 o 
  -7   5  18      338.56      491.40     72.37 o 
  -6   5  18      295.26      250.61     66.83 o 
  -5   5  18       12.50        0.00     48.03 o 
  -4   5  18        0.91        8.17     48.08 o 
  -3   5  18      105.37       74.49     57.39 o 
  -2   5  18      217.18      161.76     69.48 o 
  -1   5  18      114.40      228.30     58.55 o 
   0   5  18       12.26        0.01     47.04 o 
   1   5  18      112.48      138.52     88.01 o 
 -15   6  18       11.59       99.22     64.72 o 
 -14   6  18        2.02       28.14     57.88 o 
 -13   6  18        0.38       67.63     55.50 o 
 -12   6  18       28.62       39.44     48.34 o 
 -11   6  18        0.11       14.96     38.89 o 
 -10   6  18        6.59      108.58     61.53 o 
  -9   6  18        7.80        0.00     51.03 o 
  -8   6  18        0.04        5.62     59.27 o 
  -7   6  18        0.07       18.11     49.46 o 
  -6   6  18        9.36       48.78     55.37 o 
  -5   6  18        7.49       74.35     56.02 o 
  -4   6  18       81.41       41.89     54.83 o 
  -3   6  18      105.10      207.51    195.21 o 
  -2   6  18       92.11      168.61     73.65 o 
  -1   6  18       44.85       53.61     60.47 o 
 -12   7  18      871.04      971.74    122.74 o 
 -11   7  18      705.95      918.68    126.16 o 
 -10   7  18      191.94      244.02     77.02 o 
  -9   7  18        3.74        0.00     57.87 o 
  -8   7  18      318.95      546.32     91.42 o 
  -7   7  18      758.27      813.46     98.95 o 
  -6   7  18      285.21      946.49    391.86 o 
  -5   7  18        0.93        0.00     57.05 o 
  -4   7  18       41.00       62.31     62.06 o 
  -3   7  18      266.27      289.74    105.52 o 
 -19   1  19      205.36      144.68     71.16 o 
 -18   1  19        6.77       35.67     68.57 o 
 -17   1  19      194.49      155.33     65.94 o 
 -16   1  19      884.75      861.22     79.39 o 
 -15   1  19      564.22      617.89     84.66 o 
 -14   1  19      240.23      415.38     56.29 o 
 -13   1  19       23.25       84.05     37.95 o 
 -12   1  19     1429.34     1489.25     79.89 o 
 -11   1  19     1815.84     1713.14    136.59 o 
 -10   1  19     3073.67     3000.02    108.55 o 
  -9   1  19     1603.88     1459.48     69.97 o 
  -8   1  19       27.10       97.09     71.52 o 
  -7   1  19      499.15      460.00     59.27 o 
  -6   1  19     1617.78     1566.37     84.40 o 
  -5   1  19     1822.47     1988.24    157.03 o 
  -4   1  19      451.59      649.40     85.61 o 
  -3   1  19        2.35       10.66     44.12 o 
  -2   1  19      602.67      540.43     86.10 o 
  -1   1  19     1111.79     1204.23    122.27 o 
   0   1  19      249.64      380.75     83.73 o 
   1   1  19       17.77        0.00     56.79 o 
   2   1  19       93.41      117.37     69.01 o 
 -19   2  19      879.31     1212.03    151.48 o 
 -18   2  19     1968.74     1888.53    141.99 o 
 -17   2  19     1670.50     1544.21    105.76 o 
 -16   2  19      639.35      545.56     69.58 o 
 -15   2  19       25.43        0.86     32.22 o 
 -14   2  19     1441.94     1356.17     79.37 o 
 -13   2  19     3761.00     3460.11    202.12 o 
 -12   2  19     2884.41     2845.48    107.97 o 
 -11   2  19       28.61       25.24     31.47 o 
 -10   2  19       64.05       81.86     32.24 o 
  -9   2  19      302.29      338.64     41.70 o 
  -8   2  19     3797.72     3396.92    126.77 o 
  -7   2  19     2405.12     2585.92    114.77 o 
  -6   2  19       42.15       19.41     37.53 o 
  -5   2  19     1219.46     1244.32     79.07 o 
  -4   2  19     2311.00     2369.00    169.28 o 
  -3   2  19     1643.89     1680.91    124.70 o 
  -2   2  19     1557.89     1608.04    126.44 o 
  -1   2  19      376.64      571.19     86.91 o 
   0   2  19       57.96      102.64     63.13 o 
   1   2  19      471.12      541.84     95.95 o 
   2   2  19      423.20      462.54    108.99 o 
 -18   3  19       13.17        0.00     66.51 o 
 -17   3  19      735.29      908.46    104.30 o 
 -16   3  19     1508.34     1495.32    128.55 o 
 -15   3  19     1388.08     1313.16    110.31 o 
 -14   3  19      464.58      463.94     58.72 o 
 -13   3  19       65.31       95.48     36.96 o 
 -12   3  19     2150.68     2103.41     98.35 o 
 -11   3  19     3951.28     4256.58    139.34 o 
 -10   3  19     2823.40     2874.47    106.25 o 
  -9   3  19      624.01      611.44     58.72 o 
  -8   3  19        2.40        9.50     37.05 o 
  -7   3  19     1625.12     1655.45    112.03 o 
  -6   3  19     3490.92     3286.70    132.68 o 
  -5   3  19     1430.89     1414.96     86.67 o 
  -4   3  19      259.39      251.95     74.75 o 
  -3   3  19      111.95       45.05     49.49 o 
  -2   3  19      826.07      600.43    150.62 o 
  -1   3  19     1332.13     1500.27    171.10 o 
   0   3  19      591.86      593.43    108.49 o 
   1   3  19        0.16      147.00     70.71 o 
 -17   4  19        3.67       27.98     74.88 o 
 -16   4  19       24.78       51.55     54.26 o 
 -15   4  19        3.49       83.61     62.05 o 
 -14   4  19       15.86        0.00     44.59 o 
 -13   4  19      118.76      177.37    105.21 o 
 -12   4  19       20.53       12.58     36.57 o 
 -11   4  19       18.59       73.36     53.31 o 
 -10   4  19      222.57       95.71     47.02 o 
  -9   4  19        0.67        0.00     44.58 o 
  -8   4  19      422.81      443.71     71.04 o 
  -7   4  19      305.29      365.85     56.87 o 
  -6   4  19      281.16      329.59     57.55 o 
  -5   4  19      140.86      213.60    102.59 o 
  -4   4  19       41.33      242.63    118.91 o 
  -3   4  19       39.65       20.41     45.88 o 
  -2   4  19      295.06      226.43     66.42 o 
  -1   4  19       33.60        0.00     58.77 o 
   0   4  19       19.89       51.97     62.58 o 
 -16   5  19       97.58       98.76     67.58 o 
 -15   5  19       39.34       21.51     52.98 o 
 -14   5  19       46.69       74.02     54.30 o 
 -13   5  19        5.65       98.23     68.44 o 
 -12   5  19      481.67      506.38     75.58 o 
 -11   5  19      539.76      496.01     64.70 o 
 -10   5  19      613.54      802.28     97.30 o 
  -9   5  19      431.55      494.53     82.25 o 
  -8   5  19        1.00        0.00     61.36 o 
  -7   5  19      144.79      145.46     57.70 o 
  -6   5  19      233.93      342.45     76.13 o 
  -5   5  19      221.08      333.45     70.11 o 
  -4   5  19      103.19      167.74     65.81 o 
  -3   5  19        5.25       17.18     52.40 o 
  -2   5  19      180.95      329.99     80.95 o 
  -1   5  19      159.35       38.27     75.00 o 
 -14   6  19      171.65      230.51     92.59 o 
 -13   6  19      573.13      519.96     78.46 o 
 -12   6  19      437.60      466.50     93.13 o 
 -11   6  19      269.71      179.69     88.99 o 
 -10   6  19       51.71       34.55     51.21 o 
  -9   6  19       75.13       54.86     56.91 o 
  -8   6  19      396.60      564.76    136.15 o 
  -7   6  19      545.27      611.18     98.01 o 
  -6   6  19      252.83      118.14     66.35 o 
  -5   6  19       37.42       11.08     46.61 o 
  -4   6  19      428.51      590.93     97.70 o 
  -3   6  19      571.59      697.03    109.46 o 
 -11   7  19      751.49      951.45    156.54 o 
 -10   7  19      557.09      616.58    141.04 o 
  -9   7  19      307.76      241.90     76.88 o 
  -8   7  19        3.76      121.54     80.04 o 
  -7   7  19      448.83      449.09    106.29 o 
  -6   7  19      654.46      750.36    110.89 o 
 -19   0  20      101.00       70.92    103.13 o 
 -18   0  20      215.30      286.18    238.97 o 
 -17   0  20       97.96      248.00     97.10 o 
 -16   0  20      529.60      662.62    131.60 o 
 -15   0  20     1983.62     1966.98    132.14 o 
 -14   0  20      735.67      709.48    144.64 o 
 -13   0  20      103.75      115.98     73.78 o 
 -12   0  20     2023.52     2130.26    147.30 o 
 -11   0  20      789.10      747.35     82.97 o 
 -10   0  20      336.69      392.14     69.85 o 
  -9   0  20      770.81      794.62     86.73 o 
  -8   0  20        1.99       29.90     40.17 o 
  -7   0  20     1119.53     1159.47    135.67 o 
  -6   0  20     1567.22     1771.61    266.32 o 
  -5   0  20      473.35      714.72    225.76 o 
  -4   0  20       73.78      171.54     87.69 o 
  -3   0  20      993.00     1215.73    162.04 o 
  -2   0  20     1731.11     1636.38    194.82 o 
  -1   0  20     1923.15     2842.32    288.51 o 
   0   0  20      471.32      750.63    302.17 o 
   1   0  20        1.80        0.00     81.43 o 
 -18   1  20      180.46      102.02     65.37 o 
 -17   1  20      130.49      166.74     60.26 o 
 -16   1  20       82.71      132.64     49.80 o 
 -15   1  20       20.89        5.81     32.30 o 
 -14   1  20      207.00      233.41     47.46 o 
 -13   1  20      108.14      173.25     46.40 o 
 -12   1  20        0.24       30.06     30.52 o 
 -11   1  20        3.57        0.00     31.24 o 
 -10   1  20      381.66      345.18     61.13 o 
  -9   1  20      538.42      450.77     79.35 o 
  -8   1  20      302.30      310.75     50.87 o 
  -7   1  20       32.65       23.42     34.06 o 
  -6   1  20        0.46       38.21     54.88 o 
  -5   1  20      171.28      298.10     75.43 o 
  -4   1  20      397.23      443.61     74.67 o 
  -3   1  20       83.68       49.04     56.35 o 
  -2   1  20       39.58       24.95     58.18 o 
  -1   1  20       31.59      143.40     70.54 o 
   0   1  20      140.98      302.68     91.01 o 
   1   1  20       14.44       64.17     70.37 o 
 -18   2  20        1.79      140.03     77.89 o 
 -17   2  20       57.56       40.50     59.38 o 
 -16   2  20       39.37       71.52     44.94 o 
 -15   2  20        7.69        0.00     40.57 o 
 -14   2  20        9.62       63.45     36.07 o 
 -13   2  20       19.48       35.52     35.69 o 
 -12   2  20        6.97      135.48     73.44 o 
 -11   2  20      175.93      131.28     39.82 o 
 -10   2  20        0.29       18.15     29.68 o 
  -9   2  20        6.29       21.30     35.23 o 
  -8   2  20       15.39        0.00     38.35 o 
  -7   2  20       66.31      128.78     49.85 o 
  -6   2  20        2.57        0.00     38.51 o 
  -5   2  20       17.98       27.17     40.09 o 
  -4   2  20        0.77        0.00     52.99 o 
  -3   2  20       30.69       68.08     56.25 o 
  -2   2  20       19.16        6.58     53.17 o 
  -1   2  20        7.41       59.81     65.56 o 
   0   2  20        1.81        0.00     62.98 o 
   1   2  20        4.58        0.00     65.78 o 
 -17   3  20      199.03      216.24     74.27 o 
 -16   3  20       20.23      124.82     64.63 o 
 -15   3  20      296.26      368.58     73.08 o 
 -14   3  20      217.54      215.71     63.81 o 
 -13   3  20      123.24      130.77     50.66 o 
 -12   3  20       51.05        0.00     37.17 o 
 -11   3  20      513.48      530.87     74.74 o 
 -10   3  20      876.34      829.10    109.77 o 
  -9   3  20     1468.51     1291.87    102.38 o 
  -8   3  20      446.72      511.81     62.94 o 
  -7   3  20       63.41        5.80     42.21 o 
  -6   3  20      525.53      547.04     64.64 o 
  -5   3  20      448.63      544.78     70.73 o 
  -4   3  20      278.59      414.59     72.02 o 
  -3   3  20      160.54      100.37     50.61 o 
  -2   3  20       43.03       35.36     59.09 o 
  -1   3  20      309.18      320.87     88.33 o 
   0   3  20      170.88      270.66     88.41 o 
 -17   4  20      580.49      691.64    119.99 o 
 -16   4  20      954.03      990.38    109.62 o 
 -15   4  20      786.71      925.14    111.01 o 
 -14   4  20       40.73        0.00     42.90 o 
 -13   4  20      445.74      576.54     76.24 o 
 -12   4  20     1540.85     1405.85     96.48 o 
 -11   4  20      871.00      817.70     91.40 o 
 -10   4  20      194.80      322.73    113.46 o 
  -9   4  20       22.84        0.00     41.59 o 
  -8   4  20      320.40      300.48     69.05 o 
  -7   4  20     1414.93     1495.85    160.06 o 
  -6   4  20      850.73      874.48    101.32 o 
  -5   4  20       29.87       15.58     38.97 o 
  -4   4  20      247.00      269.31     78.12 o 
  -3   4  20      991.18      925.48     98.82 o 
  -2   4  20     1539.16     1396.38    133.23 o 
  -1   4  20     1137.49     1173.02    134.07 o 
 -15   5  20        9.79       87.41     65.35 o 
 -14   5  20       21.24        0.00     54.96 o 
 -13   5  20      282.06      350.14    107.25 o 
 -12   5  20       60.45      111.55     72.56 o 
 -11   5  20       42.33       52.18     55.16 o 
 -10   5  20       36.79       68.43     51.99 o 
  -9   5  20      174.23      272.24    175.62 o 
  -8   5  20      484.52      372.80     95.82 o 
  -7   5  20       37.23       89.07     64.93 o 
  -6   5  20       55.26        0.00     53.52 o 
  -5   5  20      144.23      152.11     67.15 o 
  -4   5  20      110.95       75.64     60.49 o 
  -3   5  20      168.82       60.51     80.51 o 
  -2   5  20       79.73      119.38     86.32 o 
 -13   6  20        0.06       91.17     84.49 o 
 -12   6  20        5.62        0.00     54.28 o 
 -11   6  20        2.35        0.00     60.08 o 
 -10   6  20       53.90      112.71     62.22 o 
  -9   6  20       14.72        0.00     51.55 o 
  -8   6  20        2.15      102.63     68.14 o 
  -7   6  20       33.31       11.64     54.37 o 
  -6   6  20       28.15       13.19     72.43 o 
  -5   6  20        1.29       35.21     54.84 o 
 -18   1  21      201.30      126.21     66.33 o 
 -17   1  21      572.56      678.27    103.20 o 
 -16   1  21     1047.16      875.86     83.56 o 
 -15   1  21      590.66      724.89     71.19 o 
 -14   1  21        0.54        9.50     31.57 o 
 -13   1  21      345.30      391.20     52.58 o 
 -12   1  21      889.42     1031.75     75.81 o 
 -11   1  21      637.11      615.05    103.45 o 
 -10   1  21      152.71      153.59     37.54 o 
  -9   1  21       96.16      220.92     99.04 o 
  -8   1  21     1535.53     1435.42     87.60 o 
  -7   1  21     1536.50     1595.09    119.90 o 
  -6   1  21      690.29      723.85    127.72 o 
  -5   1  21      119.86      207.40     65.01 o 
  -4   1  21      141.42      405.59    183.07 o 
  -3   1  21      560.33      611.38    104.51 o 
  -2   1  21      714.17      923.63    167.33 o 
  -1   1  21      351.28      273.55     90.58 o 
 -17   2  21      155.03      194.17     83.22 o 
 -16   2  21      227.53      259.79     62.42 o 
 -15   2  21      983.94     1016.77    137.79 o 
 -14   2  21     1444.48     1467.63     88.98 o 
 -13   2  21      280.61      341.50     64.03 o 
 -12   2  21      205.98      262.64     48.30 o 
 -11   2  21      730.36      657.44     56.77 o 
 -10   2  21      744.99      773.38     73.87 o 
  -9   2  21      512.52      539.89     77.90 o 
  -8   2  21       96.13       46.46     39.59 o 
  -7   2  21       41.02        0.00     34.90 o 
  -6   2  21      223.07      146.79     54.93 o 
  -5   2  21       89.99      124.88     59.90 o 
  -4   2  21       33.74       54.63     59.64 o 
  -3   2  21        6.27        3.68     50.01 o 
  -2   2  21      364.28      344.81     89.82 o 
  -1   2  21      654.34      740.92    113.31 o 
 -17   3  21      612.80      532.58     90.86 o 
 -16   3  21      466.40      424.64     84.10 o 
 -15   3  21      306.43      382.12     90.13 o 
 -14   3  21       17.71      125.92     58.77 o 
 -13   3  21      582.30      649.22     75.33 o 
 -12   3  21      936.99     1052.33     96.24 o 
 -11   3  21      530.41      342.59     89.47 o 
 -10   3  21       14.12        0.00     34.84 o 
  -9   3  21      139.09      285.46     61.69 o 
  -8   3  21      905.45     1075.65     88.26 o 
  -7   3  21     1030.66     1019.84     89.12 o 
  -6   3  21      356.86      339.81     64.61 o 
  -5   3  21       22.00       68.86     54.94 o 
  -4   3  21      105.26      148.62     79.94 o 
  -3   3  21      314.30      385.11    131.52 o 
  -2   3  21      544.99      572.96    104.81 o 
 -16   4  21       25.41        0.00     57.77 o 
 -15   4  21       11.54       15.49     54.35 o 
 -14   4  21        8.93        0.00     63.03 o 
 -13   4  21        4.37        0.00     44.79 o 
 -12   4  21        0.45       19.80     46.94 o 
 -11   4  21        0.07        0.00     53.47 o 
 -10   4  21        1.64       82.29     61.99 o 
  -9   4  21        5.53       42.70     49.47 o 
  -8   4  21        2.02       66.07     53.79 o 
  -7   4  21        1.10        0.00     63.89 o 
  -6   4  21       12.70        0.00     56.10 o 
  -5   4  21        8.66        0.00     70.73 o 
  -4   4  21       20.48        0.00     59.48 o 
  -3   4  21        0.05       54.18     93.85 o 
 -14   5  21       16.52       11.93     55.14 o 
 -13   5  21       39.74      167.82     75.81 o 
 -12   5  21      317.19      356.76    127.22 o 
 -11   5  21      267.68      397.47    168.93 o 
 -10   5  21       37.01      109.34     65.41 o 
  -9   5  21       37.42        0.00     68.47 o 
  -8   5  21      476.95      532.47     92.24 o 
  -7   5  21      767.69      685.45     93.96 o 
  -6   5  21      428.92      553.06     88.91 o 
  -5   5  21       65.21       25.38    105.18 o 
 -10   6  21      411.48      270.73     83.69 o 
  -9   6  21      707.55      441.46     97.05 o 
 -17   0  22      478.83      278.35    152.50 o 
 -16   0  22      168.58      149.49     88.64 o 
 -15   0  22        1.99        0.00     53.01 o 
 -14   0  22      977.78     1193.63    123.78 o 
 -13   0  22     2126.15     2332.64    155.73 o 
 -12   0  22     1335.78     1273.40    161.64 o 
 -11   0  22     1155.09     1260.40    115.62 o 
 -10   0  22       52.06       32.30    140.24 o 
  -9   0  22     2066.23     2100.20    187.28 o 
  -8   0  22     3063.79     2981.37    280.16 o 
  -7   0  22     2065.48     2176.45    232.61 o 
  -6   0  22      131.29      376.65    241.80 o 
  -5   0  22       25.88      152.59    103.77 o 
  -4   0  22      286.06      370.70    139.45 o 
  -3   0  22     2034.17     2310.86    263.19 o 
  -2   0  22      752.34      663.10    148.67 o 
 -17   1  22      130.86      170.81     65.72 o 
 -16   1  22      248.56      283.43     63.68 o 
 -15   1  22      404.06      346.77     60.20 o 
 -14   1  22      167.31      189.83     57.64 o 
 -13   1  22       24.05       73.74     44.51 o 
 -12   1  22      196.59      233.67     48.48 o 
 -11   1  22      532.38      536.68     65.73 o 
 -10   1  22       84.26      194.29     94.26 o 
  -9   1  22      194.08      130.48     55.02 o 
  -8   1  22       16.73        0.00     57.42 o 
  -7   1  22      922.80      918.63    141.87 o 
  -6   1  22      679.49      887.88    103.46 o 
  -5   1  22      260.25      417.03     95.12 o 
  -4   1  22       95.50      169.52     75.52 o 
  -3   1  22        0.55       16.22     59.82 o 
  -2   1  22      204.85      458.16    105.65 o 
 -17   2  22       32.32        0.00     66.27 o 
 -16   2  22        0.10        0.00     55.19 o 
 -15   2  22        0.13       59.97     45.27 o 
 -14   2  22       23.41       81.38     43.57 o 
 -13   2  22        2.84       61.55     43.05 o 
 -12   2  22       22.55       77.28     45.59 o 
 -11   2  22       29.67       30.94     36.82 o 
 -10   2  22       31.17       53.96     41.85 o 
  -9   2  22        0.77        0.00     34.16 o 
  -8   2  22       23.37        6.65     41.02 o 
  -7   2  22       18.60       87.43     84.23 o 
  -6   2  22        5.86       61.70     53.94 o 
  -5   2  22       46.45       37.30     56.61 o 
  -4   2  22        0.13        0.00     58.28 o 
  -3   2  22       32.93      134.73     73.23 o 
 -16   3  22      117.56       63.74     57.26 o 
 -15   3  22      297.79      291.01     84.69 o 
 -14   3  22       34.90       88.00     56.92 o 
 -13   3  22       78.31       93.80     89.07 o 
 -12   3  22      177.70      474.37    246.40 o 
 -11   3  22      118.75      218.98     69.47 o 
 -10   3  22        3.70        0.00     50.87 o 
  -9   3  22       63.29       50.08     44.51 o 
  -8   3  22      295.90      290.59     84.34 o 
  -7   3  22      517.09      574.35     81.70 o 
  -6   3  22      350.95      413.61    141.69 o 
  -5   3  22      114.40       41.22     66.35 o 
  -4   3  22        9.86       56.04     62.33 o 
  -3   3  22      227.19      514.34    200.87 o 
 -14   4  22      643.36      613.72    112.77 o 
 -13   4  22      992.41     1173.27    153.00 o 
 -12   4  22      454.68      469.52     87.70 o 
 -11   4  22       75.45      184.18    101.64 o 
 -10   4  22      109.87       93.87     61.62 o 
  -9   4  22      708.45      618.52     93.87 o 
  -8   4  22     1228.18     1426.56    119.86 o 
  -7   4  22      633.74      636.80    111.83 o 
  -6   4  22       43.80      176.41     90.75 o 
  -5   4  22       16.03       63.28     82.93 o 
 -12   5  22      129.14      141.56     72.17 o 
 -11   5  22      329.58      365.99    101.84 o 
 -10   5  22      379.09      294.27     83.92 o 
  -9   5  22       37.32       29.71     55.62 o 
  -8   5  22       80.40       34.01     55.13 o 
 -16   1  23       22.96       33.95     43.63 o 
 -15   1  23       96.12       40.42     35.38 o 
 -14   1  23      459.73      641.79     83.86 o 
 -13   1  23      753.75      630.48     68.62 o 
 -12   1  23      208.96      148.32     61.52 o 
 -11   1  23        8.25       13.06     40.16 o 
 -10   1  23        9.97       42.92     48.68 o 
  -9   1  23      139.57       82.24     59.78 o 
  -8   1  23      239.13      267.00     78.41 o 
  -7   1  23        0.40      160.50     98.34 o 
  -6   1  23      142.04      208.12     80.02 o 
  -5   1  23      265.77      272.51     89.63 o 
  -4   1  23      183.30      304.71    149.04 o 
 -15   2  23       84.14       77.41     55.30 o 
 -14   2  23       69.56       22.94     41.73 o 
 -13   2  23      451.68      378.99     78.52 o 
 -12   2  23      169.67      205.86     72.13 o 
 -11   2  23      290.83      245.08     61.39 o 
 -10   2  23      265.14      223.54     89.27 o 
  -9   2  23       28.67      109.72     58.67 o 
  -8   2  23      684.75      716.92    111.18 o 
  -7   2  23      851.47      801.51    110.04 o 
  -6   2  23      145.67       22.92     51.76 o 
  -5   2  23        7.29      162.92    102.49 o 
 -14   3  23      105.52      162.62     82.73 o 
 -13   3  23      130.59      168.09     72.69 o 
 -12   3  23       89.79       53.19     55.99 o 
 -11   3  23       24.72       17.57     50.06 o 
 -10   3  23        1.35        0.00     42.33 o 
  -9   3  23       32.12       40.36     69.35 o 
  -8   3  23       37.95       58.69     74.09 o 
  -7   3  23        6.79        0.00     71.06 o 
  -6   3  23       26.83       72.57     92.40 o 
 -12   4  23       11.31       94.13     63.19 o 
 -11   4  23       39.93      231.76    170.65 o 
 -10   4  23        5.97        0.00     47.82 o 
  -9   4  23        3.34        0.00     59.10 o 
  -8   4  23        6.12        0.00     76.14 o 
 -15   0  24     1186.20     1091.88    128.66 o 
 -14   0  24     1101.14      934.89    182.05 o 
 -13   0  24       25.64       51.11     79.80 o 
 -12   0  24        5.10        0.00     91.50 o 
 -11   0  24      189.20      147.57     98.28 o 
 -10   0  24     1359.53     1407.05    168.24 o 
  -9   0  24     1302.45     1205.27    166.50 o 
  -8   0  24      308.13      435.38    147.65 o 
  -7   0  24       27.99        0.00     77.75 o 
  -6   0  24      566.77      687.48    167.35 o 
 -14   1  24      256.22      294.74     70.06 o 
 -13   1  24     1066.70     1167.74    100.12 o 
 -12   1  24     1088.06     1042.62    118.57 o 
 -11   1  24      514.37      465.47     83.64 o 
 -10   1  24       58.35       30.41     58.72 o 
  -9   1  24      151.66      180.43     74.72 o 
  -8   1  24      447.10      518.52     98.46 o 
  -7   1  24      695.29      653.33    104.21 o 
 -14   2  24       60.77       73.46     64.19 o 
 -13   2  24       10.62       24.76     52.08 o 
 -12   2  24        6.18       51.08     61.45 o 
 -11   2  24        5.47       98.97     66.36 o 
 -10   2  24        2.07       49.91     48.64 o 
  -9   2  24       35.09       91.98     91.63 o 
  -8   2  24       66.74      143.60     69.09 o 
 -11   3  24      158.57       63.68     78.08 o 
                                                 
